# Supplementary material for: dRTEL1 is essential for the maintenance of Drosophila male germline stem cells
Source: PLoS Genet. 2021 Oct 13;17(10):e1009834. doi: 10.1371/journal.pgen.1009834 (PMC8513875; doi:10.1371/journal.pgen.1009834)
Supplement: S1 Table — (XLSX) [file pgen.1009834.s010.xlsx]

## Sheet: Sheet1
S1 Table: Genes upregulated in dRTEL1 testis
GeneID	Symbol	RPKM-WT	RPKM-dRTEL1	RPKM-dRTEL1; dRTEL1-GFP	log2FoldChange(RPKM-dRTEL1/RPKM-WT)	Pvalue	RPKM-WT_2	RPKM-Drtel1_2	RPKM-dRTEL1; dRTEL1-GFP_2	log2FoldChange(RPKM-dRTEL1_2/RPKM-WT_2)	Pvalue
FBgn0044812	TotC	4.81	278.7	4.98	5.85653	0	9.53	51.88	8.5	2.44463	4.52838e-44
FBgn0050371	CG30371	0.37	19.73	1.25	5.73672	2.62098e-85	0.7	12.77	0.94	4.18926	1.20337e-46
FBgn0052302	CG32302	0.07	3.53	0.29	5.65617	9.60446e-14	0.98	3.58	0.88	1.86911	5.51046e-06
FBgn0085420	DIP-delta	0.18	8.32	0.18	5.53051	8.04422e-24	0.19	11.64	0.55	5.93695	1.10568e-31
FBgn0036219	CCDC151	0.13	5.68	0.08	5.44931	7.7263e-37	0.21	4.97	0.13	4.56478	3.87382e-29
FBgn0052647	CG32647	0.09	3.77	0.32	5.3885	4.5575e-27	0.2	2.3	0.77	3.52356	1.00938e-13
FBgn0031741	CG11034	0.06	2.41	0.32	5.32793	5.88134e-21	0.13	2.5	0.38	4.26534	3.04812e-20
FBgn0263083	CG43351	5.06	202.54	2.11	5.32293	8.20276e-122	3.02	167.22	3.35	5.79106	2.34736e-103
FBgn0038385	Fbxl7	0.02	0.62	0.17	4.9542	2.23026e-07	0.22	0.78	0.38	1.82597	0.000256492
FBgn0036066	CG14160	0.29	8.65	0.85	4.89858	2.21652e-31	0.36	9.4	0.41	4.70659	3.70848e-38
FBgn0028517	CG18478	0.97	27.42	0.25	4.8211	1.46651e-81	0.6	14.32	0.21	4.57693	4.01704e-41
FBgn0051827	CG31827	0.97	27.42	0.25	4.8211	1.46651e-81	0.6	14.32	0.21	4.57693	4.01704e-41
FBgn0038099	CG7091	0.41	10.99	0.66	4.74442	3.7753e-66	0.38	15.45	0.49	5.34546	4.4541e-96
FBgn0033788	CG13323	4.12	108.59	7.21	4.7201	9.00206e-163	12.57	38.34	5.72	1.60887	3.35286e-19
FBgn0000715	FMRFa	0.11	2.48	0.33	4.49476	8.82368e-12	0.23	2.58	0.22	3.48767	2.65778e-10
FBgn0262683	CG43153	2.69	60.26	4.27	4.48552	1.74875e-126	1.03	22.95	2.81	4.47778	2.15918e-48
FBgn0022740	HLH54F	0.07	1.55	0.44	4.46877	5.87066e-06	0.23	1.61	0.29	2.80735	0.000121817
FBgn0036264	CG11529	0.82	15.28	2.28	4.21988	1.09352e-55	0.45	17.06	1.33	5.24455	3.64062e-69
FBgn0264339	CG43795	0.42	7.77	0.43	4.20945	5.47384e-57	0.16	7.68	0.19	5.58496	2.62606e-73
FBgn0038353	CG5399	0.58	10.07	0.83	4.11787	2.16546e-30	2.7	6.31	1.48	1.22468	1.75435e-05
FBgn0266099	CG44836	0.36	6.23	1.72	4.11316	1.7734e-12	1.15	7.17	2.94	2.64034	7.31324e-11
FBgn0039108	CG10232	0.16	2.52	0.04	3.97728	2.23616e-14	0.08	2.28	0.21	4.83289	1.49038e-14
FBgn0053192	MtnD	0.72	11.34	4.29	3.97728	7.19722e-08	1.83	9.05	3.2	2.30607	0.000270968
FBgn0024294	Spn43Aa	0.3	4.6	0.36	3.9386	1.31508e-17	1.8	6.38	2.18	1.82556	3.71202e-11
FBgn0023129	aay	7.65	109.78	8.69	3.84301	0	8.94	53.51	16.54	2.58146	1.92604e-150
FBgn0038386	CG5478	0.69	9.84	1.54	3.83399	2.73324e-28	5.81	11.99	5.45	1.04522	1.41317e-07
FBgn0038439	Cad89D	0.06	0.84	0.36	3.80735	1.4345e-06	0.21	0.75	0.82	1.8365	0.000522432
FBgn0051201	GluRIIE	0.09	1.22	0.17	3.76081	9.67922e-13	0.55	1.57	0.55	1.51326	1.42171e-06
FBgn0031649	hoe2	0.18	2.31	0.18	3.68182	3.60162e-19	0.4	2.9	0.45	2.85798	7.53294e-19
FBgn0039809	CG15547	1.91	24.09	3.03	3.65679	2.95768e-102	9.99	36.99	13.37	1.88858	4.37806e-75
FBgn0031726	Cyp6a16	0.42	4.94	0.85	3.55605	8.81348e-22	0.47	3.29	0.43	2.80735	1.16887e-11
FBgn0034480	CG16898	4.83	55.06	3.25	3.51091	4.34048e-183	5.31	33.15	3.07	2.64223	4.7212e-83
FBgn0036876	CG9451	4.14	47	8.04	3.50496	5.82926e-190	4.05	19.08	6.09	2.23607	2.54502e-48
FBgn0033999	CG8093	0.12	1.35	0.06	3.49185	1.07769e-05	0.06	1.29	0.3	4.42626	3.28668e-07
FBgn0033628	CG13203	0.43	4.83	0.64	3.48961	1.33021e-21	1.19	3.83	1.4	1.68638	2.91142e-08
FBgn0023197	Jon74E	0.43	4.63	1.13	3.4286	1.35947e-17	1.38	8.01	0.84	2.53713	8.00954e-22
FBgn0263777	CG43694	0.82	8.76	2.27	3.41724	2.91694e-09	1.69	12.81	2.67	2.92218	2.49592e-11
FBgn0032079	CG31886	0.25	2.67	0.6	3.41684	7.25678e-17	0.46	2.41	0.42	2.38933	1.12063e-09
FBgn0033359	CG8213	0.44	4.66	0.28	3.40475	1.24573e-68	0.39	2.59	0.41	2.73141	3.52588e-31
FBgn0267337	rn	0.07	0.74	0.08	3.4021	2.91694e-09	0.2	0.63	0.14	1.65535	0.000340882
FBgn0052107	CG32107	0.06	0.62	0.04	3.36923	2.35708e-07	0.02	0.49	0.08	4.61471	3.28668e-07
FBgn0265199	CG44259	1.31	13.48	2.62	3.36318	5.11104e-21	1.24	14.05	3.64	3.50216	1.40289e-23
FBgn0284225	CG46309	0.64	6.4	0.62	3.32193	4.65302e-45	0.26	1.97	0.65	2.92161	3.8656e-13
FBgn0034756	Cyp6d2	8.68	86.37	16.8	3.31476	0	16.47	94.11	16	2.51451	3.87736e-303
FBgn0262513	Vha16-4	3.57	34.62	8.19	3.27761	8.24278e-44	9.89	40.72	12.33	2.0417	2.08372e-30
FBgn0036950	CG6996	0.79	7.66	1.25	3.27742	1.78641e-26	1.33	10.76	1.53	3.01618	1.06611e-33
FBgn0000287	salr	0.39	3.64	0.72	3.22239	1.15896e-40	0.92	3.43	1.28	1.8985	1.21205e-20
FBgn0037519	CG3014	0.06	0.55	0.06	3.1964	4.78394e-07	0.08	0.34	0.12	2.08746	0.000291704
FBgn0026397	Or22b	0.24	2.17	0.12	3.17659	1.06813e-07	0.12	2.7	0.18	4.49185	1.69977e-11
FBgn0039787	CG9702	0.8	7.18	1.27	3.16591	5.22732e-37	0.3	3.57	0.47	3.57289	1.70024e-21
FBgn0037724	Fst	44.23	391.41	66.45	3.14558	0	27.86	264.76	42.66	3.24842	0
FBgn0035929	CG13311	4.74	41.73	3.12	3.13813	1.74144e-50	4.56	29.22	4	2.67985	2.2799e-30
FBgn0259896	NimC1	0.23	2.02	0.42	3.13465	5.71254e-11	0.29	1.09	0.23	1.9102	0.00027007
FBgn0032472	CG9928	30.55	262.74	49.46	3.10439	4.05632e-209	9.77	274.38	15.14	4.81167	2e-305
FBgn0263401	CG43447	0.48	4.02	1.12	3.06609	3.48296e-07	1.31	6.36	2.85	2.27946	1.37054e-06
FBgn0028514	CG4793	6.61	54.91	4.36	3.05435	0	3.18	24.91	4.65	2.96963	1.70556e-157
FBgn0020912	Ptx1	0.3	2.49	0.58	3.05311	6.16102e-21	0.31	1.61	0.59	2.37672	2.16662e-11
FBgn0015766	Msr-110	49.72	410.61	49.85	3.04587	0	47.91	190.77	42.87	1.99344	0
FBgn0036101	NijA	0.62	4.96	0.56	3	4.71806e-13	0.85	4.25	0.36	2.32193	6.41384e-09
FBgn0038238	CG14854	0.75	5.9	1.5	2.97575	3.42826e-09	0.13	7.84	1	5.91427	9.8677e-18
FBgn0039177	CG13611	4.05	31.84	5.53	2.97485	2.03314e-107	13.18	37.7	13.96	1.51621	1.97497e-54
FBgn0085359	CG34330	2.83	21.87	2.84	2.95008	1.80081e-27	2.21	21.56	4.18	3.28624	8.1941e-31
FBgn0262624	Tmhs	0.66	4.97	0.88	2.91271	3.81136e-16	0.9	5.7	1.44	2.66297	1.32746e-16
FBgn0038179	CG9312	0.8	5.95	1.41	2.89482	6.12508e-11	0.1	3	0.7	4.90689	2.49264e-08
FBgn0000028	acj6	0.51	3.79	0.96	2.89363	1.3081e-21	1.25	2.86	1.44	1.19409	1.92648e-05
FBgn0035208	CG9184	0.3	2.2	0.69	2.87447	2.53986e-11	0.5	1.75	0.7	1.80735	3.99886e-05
FBgn0051677	CG31677	1.12	8.17	1.63	2.86684	8.21146e-12	1.92	10.72	3.75	2.48113	5.28354e-13
FBgn0015230	Glut3	2.62	19.1	4.93	2.86593	1.42775e-69	7.85	20.63	10.04	1.39398	6.34438e-30
FBgn0032972	CG10834	6.52	46.83	11.09	2.84449	1.24207e-38	23.49	60.08	30.2	1.35484	3.28698e-19
FBgn0263404	CG43450	4.43	31.76	4.98	2.84183	1.68259e-19	13.8	37.23	18.44	1.4318	5.26294e-11
FBgn0032754	CG10700	0.53	3.79	1.15	2.83813	3.69288e-15	1.98	4.85	2.47	1.29248	1.52011e-07
FBgn0264750	CG44008	2.82	19.94	6.22	2.8219	2.70374e-30	2.77	17.57	3.4	2.66516	1.62155e-22
FBgn0261395	Prosalpha3T	4.69	33.01	8.78	2.81524	7.98106e-59	14.34	44.83	22.61	1.64442	1.20287e-40
FBgn0262478	CG43068	10.4	73.19	12.58	2.81506	9.0075e-114	31.55	89.62	30.32	1.50618	3.15306e-62
FBgn0031248	CG11912	0.36	2.51	0.72	2.80162	1.12698e-05	0.09	2.14	0.81	4.57154	1.18532e-06
FBgn0051708	DIP-zeta	0.11	0.75	0.11	2.76939	1.84943e-07	0.59	1.34	0.49	1.18345	9.28284e-05
FBgn0046323	ORY	0.22	1.49	0.06	2.75974	1.03398e-09	0.45	1.35	0.61	1.58496	5.80902e-05
FBgn0031733	CG14006	7.06	47.7	11.13	2.75625	6.78486e-150	14.16	42.83	14.83	1.5968	3.4636e-67
FBgn0039309	CG11891	0.52	3.5	0.64	2.75077	7.27414e-34	0.24	3.6	0.49	3.90689	6.49076e-47
FBgn0038291	CG3984	8.51	57.27	12.7	2.75055	1.181e-198	8.31	36.69	15.51	2.14247	1.19239e-94
FBgn0050076	CG30076	0.21	1.41	0.34	2.74723	4.5348e-39	0.4	1.61	0.38	2.00899	5.06304e-39
FBgn0264598	PsGEF	0.52	3.49	1.02	2.74664	2.92838e-13	1	3.76	1.6	1.91073	6.73726e-12
FBgn0031729	CG12511	2.98	19.82	6.44	2.73357	9.95242e-23	8.31	20.28	13.01	1.28714	3.54264e-08
FBgn0032322	CG16743	20.48	133.73	18.75	2.70704	2.46616e-202	12.78	50.23	12.49	1.97466	1.35319e-50
FBgn0037172	ND-B14.5AL	6.98	45.06	8.83	2.69055	5.54336e-64	11.12	42.67	15.81	1.94007	7.87746e-41
FBgn0263258	chas	0.92	5.86	1.19	2.67119	8.20874e-50	0.84	4.52	0.82	2.42786	3.16848e-32
BGI_novel_G000134	NA	0.67	4.26	0.77	2.66862	7.31208e-23	1	3.47	0.85	1.79494	5.49968e-12
FBgn0020508	Ag5r2	0.95	6.01	1.04	2.66137	3.8006e-11	2.15	9.27	0.73	2.10823	1.67067e-12
FBgn0250757	CG42235	9.02	57.04	14.6	2.66077	2.79738e-291	8.78	39.98	11.2	2.18699	2.00538e-171
FBgn0034005	ItgaPS4	0.67	4.23	0.47	2.65842	2.62498e-29	0.46	1.88	0.32	2.03103	2.88364e-10
FBgn0035931	CG13312	2.24	14.08	4.49	2.65208	2.62498e-29	1.3	9	3.22	2.79141	4.93814e-20
FBgn0085412	CG34383	0.39	2.42	0.33	2.63346	5.11582e-40	0.43	2.49	0.32	2.53374	2.1049e-33
FBgn0261807	CG42753	1.37	8.41	2.12	2.61793	3.8006e-11	5.62	12.45	5.86	1.1475	6.30928e-06
FBgn0039310	CG11878	0.23	1.4	0.06	2.60572	0.000106441	0.12	1.62	0.12	3.75489	7.16078e-07
FBgn0037516	CG11286	2.59	15.72	5.09	2.60158	5.8552e-24	8.18	22.71	9.8	1.47315	1.98394e-16
FBgn0051792	CG31792	1.74	10.56	1.3	2.60145	9.25212e-90	1.13	7.64	1	2.75725	3.98172e-68
FBgn0038285	CG6974	0.75	4.55	1.51	2.6009	2.19352e-07	1.77	10.11	2.8	2.51396	2.68846e-14
FBgn0037012	Rcd2	0.58	3.47	0.55	2.58081	3.78472e-16	0.56	1.59	0.55	1.50553	0.00013079
FBgn0039873	Smvt	6.3	37.45	5.67	2.57154	2.13668e-140	2.2	31.32	1.73	3.83151	7.05724e-170
FBgn0051976	ovm	0.25	1.48	0.36	2.5656	4.2311e-18	0.28	1.71	0.18	2.6105	2.2141e-24
FBgn0022355	Tsf1	59.07	343.4	82.24	2.53939	0	58.34	241.16	93.08	2.04743	0
FBgn0034776	CG13527	6.96	40.37	10.36	2.53612	2.58498e-73	13.52	42.58	15.18	1.65508	3.09358e-45
FBgn0038354	CG5404	0.3	1.74	0.4	2.53605	1.20038e-18	0.39	1.5	0.35	1.94342	3.13502e-13
FBgn0029896	CG3168	5.42	31.14	4.29	2.5224	1.10407e-189	1.94	13.1	3.65	2.75544	2.0764e-86
FBgn0030028	Corp	0.51	2.93	1.98	2.52233	6.50674e-07	0.52	2.62	1.97	2.33298	8.63344e-06
FBgn0062517	CG16984	19.85	113.49	33.85	2.51535	4.3253e-233	41.25	101.02	53.53	1.29217	2.4145e-83
FBgn0050093	COX6AL	15.08	85.94	22.03	2.51069	2.13128e-76	35.08	84.1	41.77	1.26146	1.53216e-29
FBgn0030331	CG15221	1.53	8.7	1.35	2.50748	3.38032e-41	0.25	6.86	0.83	4.77821	2.60592e-55
FBgn0085456	CG34427	1.95	11.03	2.71	2.49989	9.2437e-18	2.57	9.09	1.58	1.82251	2.3927e-10
FBgn0050008	CG30008	1.16	6.55	1.49	2.49737	2.2984e-12	1.86	4.45	1.74	1.2585	0.000373796
FBgn0050087	CG30087	1.72	9.55	3.33	2.47309	1.17535e-23	2.05	8.73	2.98	2.09036	1.52795e-16
FBgn0032110	CG3748	5.63	31.22	5	2.47126	6.84388e-93	14.83	33.79	12.23	1.18808	5.29966e-37
FBgn0264748	CG44006	0.32	1.77	0.13	2.46761	3.97174e-05	0.13	2.08	0.38	4	3.2539e-08
FBgn0000492	Dr	0.33	1.82	0.54	2.4634	9.67518e-10	0.27	1.13	0.6	2.06529	2.4832e-05
FBgn0034720	Liprin-gamma	0.28	1.54	0.36	2.45943	4.16832e-15	0.4	1.13	0.54	1.49825	6.84624e-06
FBgn0035217	FucTD	11.17	61.41	21.9	2.45884	2.39508e-178	14.81	51.62	28.89	1.80136	2.67128e-100
FBgn0085263	CG34234	1.56	8.57	3.61	2.45775	9.67518e-10	2.73	9.05	6.64	1.72902	6.5275e-07
FBgn0265627	CG44435	14.62	80.29	21.92	2.45728	0	21.46	61.12	24.18	1.50999	0
FBgn0262480	CG43070	2.43	13.31	2.79	2.45348	1.13164e-11	4.93	17.86	4.68	1.85707	6.05518e-11
FBgn0037827	CG4073	4.29	23.39	4.67	2.44684	1.89106e-45	11.29	24.58	13.05	1.12244	1.11614e-16
FBgn0052988	CG32988	3.72	20.26	2.99	2.44526	3.01852e-29	6.83	25.65	7.35	1.909	3.13822e-27
FBgn0035708	CG8398	7.27	39.49	8.64	2.44146	1.30007e-143	15.55	37.13	18.98	1.25567	1.73539e-56
FBgn0261698	SLO2	0.45	2.44	0.73	2.43888	1.32732e-21	0.5	1.06	0.94	1.08406	4.30214e-06
FBgn0053302	Cpr31A	0.7	3.78	1.09	2.43296	2.7964e-09	0.72	3.43	1.34	2.25214	7.348e-08
FBgn0040823	dpr6	0.13	0.7	0.41	2.42884	8.14568e-07	0.1	0.59	0.31	2.56071	1.64031e-05
FBgn0039228	CG6980	14.24	76.6	27.44	2.4274	3.44726e-119	36.24	101.84	45.64	1.49065	7.69188e-82
FBgn0050161	CG30161	3.81	20.49	5.83	2.42706	4.63864e-30	15.62	33.35	15.27	1.09429	2.83852e-16
FBgn0051913	CG31913	14.08	75.32	18.89	2.41939	4.23532e-108	27.13	66.85	35.95	1.30104	2.97796e-41
FBgn0031239	CG17075	0.58	3.1	0.64	2.41814	2.09398e-49	0.67	3.56	0.67	2.40964	3.01684e-49
FBgn0050325	CG30325	2.13	11.32	2.42	2.40995	3.12338e-50	3.63	9.38	4.08	1.36962	6.2333e-20
BGI_novel_G000133	NA	0.4	2.12	0.57	2.40599	2.92602e-11	0.37	2.58	0.43	2.80177	2.15398e-15
FBgn0032968	CG11634	5.79	30.52	5.71	2.39812	5.12868e-62	15.07	32.62	16.14	1.11408	1.27909e-25
FBgn0024957	Irp-1B	34.9	182.49	60.49	2.38652	0	34.4	146.53	59.95	2.09072	0
FBgn0034007	ND-51L2	5.94	30.99	8.54	2.38327	3.95434e-83	17.14	39.54	17.96	1.20595	4.54744e-41
FBgn0033817	GstE14	0.47	2.45	0.71	2.38205	2.51368e-05	0.26	2.44	0.95	3.2303	6.67758e-07
FBgn0259111	Ndae1	1.95	10.15	2.04	2.37993	1.39179e-72	1.02	5.18	1.36	2.34438	1.96707e-40
FBgn0033928	Arc2	1.87	9.73	1.52	2.3794	1.05157e-15	3.37	12.76	2.4	1.92081	1.48187e-15
FBgn0063485	Lasp	16.75	86.74	21.91	2.37254	0	23.33	58.5	27.51	1.32625	3.24102e-122
FBgn0010435	emp	11.01	56.94	15.64	2.37063	6.39348e-237	17.44	45.13	24.28	1.37169	1.01013e-87
FBgn0052121	CG32121	0.54	2.79	0.76	2.36923	4.05402e-16	0.45	1.2	0.83	1.41504	0.000221558
FBgn0051106	CG31106	1.84	9.5	1.2	2.36822	2.96676e-28	0.76	5.09	1.06	2.74359	2.99548e-18
FBgn0038717	CG17751	6.21	31.89	6.92	2.36044	3.53442e-90	3.71	26.24	2.32	2.82228	7.60974e-90
FBgn0032075	Tsp29Fb	4.6	23.61	4.87	2.35969	3.48698e-45	4.62	16.44	3.81	1.83125	8.90388e-23
FBgn0262035	CG42846	38.71	197.83	59.21	2.35348	7.70306e-169	42.3	122.49	55.05	1.53393	2.43364e-59
FBgn0263026	CG43321	10.48	53.52	15.67	2.35244	6.34202e-45	32.37	69.19	36.59	1.09591	5.36696e-20
FBgn0052983	CG32983	1.82	9.29	2.25	2.35174	1.47409e-13	5.14	11.79	5.16	1.19772	1.78315e-07
FBgn0083963	Nlg3	0.61	3.09	1.12	2.34073	6.71612e-30	0.7	3.51	1.11	2.32604	4.3175e-33
FBgn0263048	CG43343	22.59	113.32	39.8	2.32665	0	33.59	92.51	48.89	1.46158	0
FBgn0039395	CG14546	13.19	66.16	18.76	2.32651	1.40837e-162	25.22	75.22	28.79	1.57655	4.99446e-109
FBgn0283439	CG46281	8.57	42.92	14.96	2.32428	1.34443e-93	18.84	50.04	25.34	1.40928	5.71426e-55
FBgn0034582	Cht9	1.02	5.1	1.84	2.32193	5.90212e-11	2.78	6.01	3.33	1.11228	3.10902e-05
FBgn0085415	CG34386	0.51	2.55	1.01	2.32193	7.27724e-10	0.54	3.47	1.24	2.6839	7.77948e-15
FBgn0261529	ms(2)34Fe	12.41	61.78	17.58	2.31564	0	20.28	56.59	20.96	1.48049	4.07334e-248
FBgn0260396	CG42521	0.76	3.78	0.76	2.31431	6.1112e-05	0.39	3.99	0.3	3.35484	2.43352e-06
FBgn0052681	CG32681	1.21	5.99	1.81	2.30755	1.26351e-48	1.26	4.47	2.1	1.82685	2.32478e-27
FBgn0040989	CG5693	8.66	42.82	15.09	2.30585	6.60544e-39	14.84	46.16	27.41	1.63715	8.11904e-27
FBgn0262960	CG43271	9.1	44.99	15.49	2.30567	1.15588e-27	11.13	53.72	21.45	2.27101	8.48744e-31
FBgn0051802	CG31802	55.66	272.56	65.88	2.29186	0	123.21	333.17	126.82	1.43514	1.24501e-218
FBgn0261267	CG42615	10.91	53.21	15.18	2.28605	5.47024e-36	21.79	60.26	25.16	1.46753	3.34962e-20
FBgn0085461	CG34432	4.19	20.39	5.22	2.28284	1.11517e-23	10.32	23.16	9.97	1.16619	5.06704e-11
FBgn0038124	CG14380	6.87	33.37	13.09	2.28017	9.22182e-49	14.08	34	19.43	1.27189	1.79506e-22
FBgn0032010	CG8086	11.4	55.29	15.03	2.27798	1.52515e-87	16.66	49.96	21.17	1.58439	7.1801e-45
FBgn0029507	Tsp42Ed	3.44	16.66	3.64	2.27591	1.16765e-27	4.92	14.46	6.72	1.55534	1.56468e-13
FBgn0003450	snk	0.61	2.95	1.12	2.27383	6.35468e-08	1.6	4.21	1.95	1.39575	4.11988e-06
FBgn0035657	alphaKap4	7.82	37.75	11.04	2.27124	8.169e-92	15.59	35.6	16.91	1.19126	3.75134e-35
FBgn0013810	Dhc36C	5.54	26.73	6.82	2.2705	0	8.08	23.06	8.62	1.51297	2.17036e-268
FBgn0037683	CG18473	4.39	21.03	4.66	2.26016	6.42082e-44	2.7	17.26	3.55	2.6764	2.9768e-43
FBgn0035068	CG12849	0.27	1.29	0.18	2.25634	2.69458e-07	0.19	1	0.55	2.39593	2.70628e-06
FBgn0034459	CG16716	13.25	62.72	18.51	2.24293	1.61335e-284	28.89	65.62	26.01	1.18357	5.23804e-119
FBgn0031004	CG7992	0.82	3.88	1.24	2.24236	8.9338e-12	0.98	3.13	0.37	1.67531	5.5639e-07
FBgn0259876	Cap-G	3.35	15.85	3	2.24225	1.04314e-114	7.16	17.19	7.83	1.26354	1.18486e-54
FBgn0030495	CG11816	0.74	3.5	1.38	2.24176	1.41875e-14	0.54	3.49	0.91	2.6922	1.85724e-13
FBgn0039246	CG10845	16.41	77.6	24.21	2.24148	1.27356e-237	38.75	97.51	38.33	1.33135	5.83366e-143
FBgn0035263	CG12035	15.01	70.29	26	2.2274	1.25188e-136	32.79	85.49	40.01	1.3825	3.63316e-85
FBgn0039504	CG14260	5.14	24.03	9.47	2.225	2.3268e-34	12.45	28.16	15.64	1.1775	6.121e-17
FBgn0026160	tna	7.6	35.46	11.85	2.22212	5.70524e-270	10.55	29.35	15.58	1.47612	1.76288e-124
FBgn0034157	resilin	0.38	1.77	0.48	2.21968	4.05492e-14	0.64	1.52	0.72	1.24793	1.11515e-05
FBgn0260481	CG32454	6.21	28.92	8.21	2.2194	4.57484e-84	9.49	23.51	13	1.30879	3.79056e-33
FBgn0085455	CG34426	4.82	22.38	4.68	2.2151	7.96772e-36	5.65	18.34	4.2	1.69867	4.61214e-21
FBgn0050323	CG30323	2.58	11.96	4.52	2.21277	1.09373e-17	4.58	11.13	7.55	1.28103	2.93268e-08
FBgn0035924	CG6576	8.74	40.2	10.11	2.20149	1.06516e-72	20.98	45.96	20.12	1.13136	2.856e-32
FBgn0051773	CG31773	15.33	70.51	20.12	2.20147	2.03394e-274	25.16	63.47	27.71	1.33494	6.27384e-122
FBgn0025455	CycT	9.13	41.95	13.65	2.19998	1.37499e-280	7.53	28.49	11.64	1.91973	8.5062e-156
FBgn0030985	Obp18a	0.78	3.58	2.34	2.19841	4.36598e-05	0.23	2	0.89	3.12029	0.000291704
FBgn0030332	CG9360	0.84	3.85	2.08	2.1964	2.91574e-07	0.79	4.58	2.3	2.53542	1.0593e-09
FBgn0035426	CG12078	13.26	60.55	14.69	2.19105	1.24505e-85	27.09	67.93	20.82	1.32629	5.18962e-48
FBgn0036325	CG10752	6.21	28.35	9.02	2.19068	2.5062e-78	11.52	23.23	13.98	1.01185	1.61658e-21
FBgn0039491	CG6059	14.3	65.26	27.76	2.19018	1.41206e-294	24.54	72.16	29.47	1.55606	1.09072e-202
FBgn0052986	CG32986	4.7	21.38	4.35	2.18553	8.44068e-32	7.39	23.14	10.39	1.64674	8.96166e-24
FBgn0033287	CG8701	161.37	729.41	256.18	2.17636	0	243.17	742.46	385.41	1.61035	0
FBgn0033856	CG13334	5.26	23.76	10.48	2.1754	1.46077e-69	9.56	30.08	13.56	1.65372	2.13024e-66
FBgn0050416	CG30416	6.01	27.13	7.12	2.17445	1.86024e-77	6.79	21.18	8.53	1.64122	1.11637e-41
FBgn0050485	CG30485	2.46	11.02	4.69	2.16339	3.14962e-54	4.14	9.35	5.19	1.17534	7.01302e-20
FBgn0085198	CG34169	8.25	36.88	8.27	2.16037	3.00808e-33	13.64	38.71	15.58	1.50486	1.43289e-21
FBgn0261588	pdm3	0.71	3.17	0.99	2.15859	1.79309e-21	0.91	2.21	1.06	1.28011	4.53148e-08
FBgn0036751	Adgf-B	5.91	26.35	7.43	2.15657	3.16796e-68	12.57	29.28	11.29	1.21993	7.15186e-34
FBgn0033090	CG15909	5.57	24.71	7.13	2.14935	4.20218e-53	11.2	25.38	16.12	1.18019	6.74728e-21
BGI_novel_G000325	NA	3.54	15.7	2.44	2.14894	9.26802e-200	4.13	10.39	2.23	1.33098	2.521e-67
FBgn0001216	Hsc70-1	6.35	28.1	8.98	2.14574	6.33708e-94	9.95	28.4	13.32	1.51312	2.22632e-58
FBgn0000046	Act87E	15.67	69.11	18.12	2.14089	6.60068e-170	27.52	63.08	31.93	1.1967	6.79392e-68
FBgn0031749	CG14000	5.61	24.71	9.94	2.13902	7.74738e-51	8.32	33.83	11.88	2.02365	1.4037e-63
FBgn0003515	st	1.46	6.42	2.08	2.1366	4.17556e-22	0.58	7.34	1.11	3.66166	1.95714e-42
FBgn0035607	CG4835	0.28	1.23	0.26	2.13516	2.4649e-08	0.31	1.2	0.55	1.95269	2.07654e-07
FBgn0051363	Jupiter	88.25	387.16	120.53	2.13326	0	121.91	345.37	163.92	1.50233	0
FBgn0000560	eg	2.07	9.08	3.11	2.13306	6.86918e-22	3.03	9.39	5.08	1.63181	5.2168e-16
FBgn0038775	CG17199	9.63	42.24	14.94	2.133	3.80658e-100	23.78	57.54	25.13	1.27482	2.47282e-65
FBgn0036482	CG13457	8.82	38.58	12.35	2.129	9.59082e-192	13.81	35.71	17.07	1.37061	2.72198e-95
FBgn0003997	hid	0.8	3.49	1.26	2.12516	1.56442e-13	0.86	2.74	1.3	1.67177	3.00884e-08
FBgn0051693	CG31693	7.67	33.44	8.52	2.12428	4.99152e-107	17.38	39.77	16.63	1.19425	7.61414e-56
FBgn0085313	CG34284	7.38	32.14	12.16	2.12268	2.30958e-23	3.02	24.8	6.56	3.03772	1.13053e-26
FBgn0051730	CG31730	8.48	36.83	8.02	2.11875	1.54714e-35	16.63	45.37	17.21	1.44795	6.47258e-26
FBgn0036222	SdhAL	11.79	51.1	18.67	2.11576	6.38108e-163	24.92	69.6	31.69	1.48178	4.9084e-134
FBgn0034605	CG15661	0.24	1.04	0.25	2.11548	0.000333084	0.14	1.88	0.13	3.74723	2.58462e-10
FBgn0051099	CG31099	14.34	62.1	22.38	2.11455	1.27665e-126	23.71	52.72	26.92	1.15285	3.21854e-45
FBgn0259998	CG17571	1.76	7.62	3.98	2.11422	3.20874e-12	4.34	18.87	2.94	2.12033	1.33169e-27
FBgn0017448	CG2187	2.43	10.48	3.12	2.10861	3.97554e-35	1.05	7.32	0.91	2.80145	7.08142e-35
FBgn0011244	Hsp60B	64.95	279.27	92.7	2.10426	0	97.27	299.77	113.31	1.62379	0
FBgn0040674	CG9445	11.27	48.4	14.44	2.10252	3.59722e-36	19.83	50.17	11.83	1.33914	1.57521e-17
BGI_novel_G000339	NA	0.97	4.15	1.06	2.09705	1.29961e-06	0.54	3.33	1.23	2.62449	9.25178e-07
FBgn0037860	CG6629	25.51	109.12	47.22	2.09678	2.22244e-150	44.4	141.42	66.87	1.67135	7.48774e-142
FBgn0034833	CG13539	13.13	56.06	16.37	2.0941	2.33814e-67	21.39	59.91	26.39	1.48586	9.28722e-46
FBgn0261836	Msp300	12.32	52.56	14.45	2.09296	0	11.27	28.57	14.25	1.34201	0
FBgn0036704	CG6497	9.7	41.22	12.02	2.08729	4.4868e-80	13.74	39.97	15.87	1.54054	3.28076e-54
FBgn0038960	CG13855	10.12	42.91	12.52	2.0841	1.26771e-146	22.21	50.45	23.62	1.18364	8.14514e-76
FBgn0283476	Dhc16F	2.29	9.7	3.53	2.08264	3.0894e-181	2.69	6.64	3.34	1.30358	4.69304e-64
FBgn0050056	CG30056	16.64	70.44	32.35	2.08174	2.98198e-56	33.67	99.7	47.69	1.56613	3.1674e-53
FBgn0037307	Tim17a2	12.04	50.7	19.42	2.07415	1.8343e-70	29.86	64.73	33.15	1.11622	1.29954e-36
FBgn0038725	CG6184	10.97	46.19	18.35	2.07402	4.13346e-232	20.01	52.04	26.67	1.3789	9.05616e-147
FBgn0262721	CG43165	4.37	18.36	6.79	2.07086	4.05858e-26	5.56	15.32	4.46	1.46226	1.27209e-13
FBgn0031757	Ucp4C	12.28	51.45	15.16	2.06686	9.39066e-87	24.97	55.93	23.51	1.16343	3.26214e-41
FBgn0037668	CG16736	4.59	19.23	5.58	2.06679	2.94314e-25	7.68	25.86	11.31	1.75154	8.51678e-27
FBgn0033047	CG7882	2.78	11.59	3.3	2.05972	5.0918e-31	1.35	12.62	2.79	3.22468	3.9116e-56
FBgn0028943	CG15638	15.53	64.59	19.63	2.05625	1.4126e-40	28.03	104.34	36.68	1.89625	1.02207e-57
FBgn0260777	CG42571	2.97	12.35	4.68	2.05598	9.8005e-19	5.6	17.14	7.21	1.61387	1.60446e-18
FBgn0052437	CG32437	25.33	105.1	36.43	2.05284	0	43.2	97.46	50.59	1.17378	2.8701e-133
FBgn0034104	CG15705	18.67	77.45	33.85	2.05254	1.32234e-45	33.48	102.77	43.08	1.61805	2.40552e-43
FBgn0039519	Cyp6a18	1.65	6.83	1.66	2.04942	1.33002e-18	0.64	7.94	1.07	3.633	4.06784e-40
FBgn0000442	Pkg21D	0.94	3.89	1.12	2.04904	8.77808e-16	0.97	2.96	0.59	1.60954	3.23278e-09
FBgn0027556	CG4928	6.09	25.19	4.72	2.04834	1.46323e-85	5.3	15.28	4.39	1.52758	1.04076e-38
FBgn0051068	CG31068	11.76	48.63	21.42	2.04796	1.62456e-172	21.96	56.26	31.78	1.35723	2.1264e-108
FBgn0030881	CG12985	2.64	10.89	4.79	2.04439	6.69584e-22	5.89	13.44	6.74	1.19019	7.23602e-13
FBgn0038718	CG17752	22.3	91.87	23.39	2.04255	1.07511e-220	12.81	84.46	18.22	2.721	1.01485e-282
FBgn0264427	CG43845	14.89	61.32	18.75	2.04201	8.07868e-64	35.08	81.84	36.19	1.22216	9.04184e-41
FBgn0040551	CG11686	6.17	25.4	3.78	2.04149	9.9596e-15	5.35	21.44	5.53	2.00269	2.68438e-12
FBgn0263046	CG43341	4.28	17.6	3.54	2.03989	4.135e-26	5.45	17.1	6.27	1.64967	1.50039e-19
FBgn0052117	CG32117	10.21	41.98	10.96	2.03972	5.57926e-45	28.1	58.02	20.54	1.04598	1.68425e-23
FBgn0033484	CG2269	1.1	4.52	1.36	2.03882	1.11935e-38	2.04	4.14	2.05	1.02106	3.89718e-13
FBgn0263980	CG43729	0.62	2.54	1	2.03449	3.98142e-30	0.61	1.37	1.21	1.16729	2.08322e-11
FBgn0032175	CG13131	6.58	26.95	7.21	2.03413	8.00124e-160	9.9	21.29	12.61	1.10468	5.60332e-52
FBgn0032632	CG6380	41.61	170.26	63.81	2.03274	5.53918e-246	79.34	191.91	100.6	1.27431	1.36053e-140
FBgn0016684	NaPi-T	5.6	22.91	5.08	2.03248	2.24178e-68	3.65	17.9	4.25	2.29399	6.39952e-61
FBgn0038719	CG16727	3.84	15.7	6.8	2.03159	1.3022e-45	5.58	11.47	7.6	1.03953	2.63838e-13
FBgn0046697	Ppr-Y	1.04	4.25	1.31	2.03088	1.50889e-11	2.36	4.89	2.31	1.05105	1.00257e-05
FBgn0033461	CG12923	15.45	63.01	17.4	2.02797	1.2035e-111	30.62	64.61	34.84	1.07728	3.93248e-45
FBgn0042131	CG18808	9.39	38.28	13.17	2.02739	5.67998e-72	19.75	51.79	22.01	1.39082	4.66272e-57
FBgn0034592	CG9406	10.83	44.03	17.69	2.02345	4.10288e-43	25.28	50.71	24.81	1.00427	4.40116e-18
BGI_novel_G000001	NA	32.21	130.69	37.41	2.02057	4.4035e-51	74.85	233.64	94.7	1.64221	3.18792e-67
FBgn0036442	CG13473	13.22	53.61	11.52	2.01978	1.31538e-40	35.18	71.27	25.14	1.01854	6.41212e-20
FBgn0262819	CG43190	4.73	19.17	6.11	2.01894	1.06495e-17	9.17	33.18	9.71	1.85532	2.57408e-26
FBgn0050378	CG30378	32.11	129.93	39.92	2.01664	7.79106e-202	52.46	133.51	51.55	1.34766	6.258e-116
FBgn0031372	CG7295	34.87	140.65	40	2.01205	1.03143e-219	62.43	149.85	65.59	1.26321	1.10168e-119
FBgn0010382	CycE	3.8	15.32	3.76	2.01134	1.04407e-78	4.41	11.62	5.41	1.39776	4.05446e-36
FBgn0033204	CG2065	7.41	29.87	10.05	2.01115	1.79187e-54	5.94	25.78	8.88	2.11772	7.12514e-54
FBgn0264894	CG44085	1.82	7.33	1.98	2.00987	3.01902e-46	2.07	4.86	2.09	1.23133	3.04174e-18
FBgn0262360	CG43058	26.04	104.87	40.67	2.0098	5.12228e-58	57.49	150.02	75.37	1.38377	1.62692e-48
FBgn0037986	CG14736	5.16	20.77	7.81	2.00906	1.88033e-49	9.12	22.48	10.99	1.30154	8.45098e-29
FBgn0037291	CG14662	4.42	17.79	4.87	2.00895	7.09236e-81	7.14	16.47	7.2	1.20584	9.38636e-43
FBgn0038598	CG7131	45.33	182.13	61.37	2.00643	0	60.65	139.93	76.04	1.20613	2.58124e-185
FBgn0013811	Dhc62B	4.08	16.37	6.6	2.00441	4.66198e-289	5.29	12.74	7.3	1.26803	1.41015e-115
FBgn0011695	EbpIII	4.03	16.12	4.75	2	2.83828e-13	5.03	23.72	4.98	2.23747	2.29122e-19
FBgn0050082	CG30082	1.05	4.2	2.59	2	6.55472e-08	0.49	5.42	1.15	3.46744	5.14646e-15
FBgn0051546	CG31546	13.07	52.28	21.67	2	5.80744e-74	21.12	54.09	28.16	1.35675	1.02504e-39
FBgn0063649	CG6006	0.21	0.84	0.18	2	3.42624e-09	0.14	0.43	0.28	1.61891	0.00015334
FBgn0083960	CG34124	7.1	28.39	10.16	1.99949	1.88203e-211	11.25	28.6	13.14	1.34609	3.35546e-94
FBgn0028526	CG15293	56.25	224.55	79.46	1.99711	0	37.15	188.53	49.03	2.34336	0
FBgn0051407	CG31407	45.9	182.96	76.26	1.99496	1.25867e-178	70.38	249.04	106.09	1.82314	5.27228e-213
FBgn0265535	CG44385	5.68	22.64	8.44	1.99491	1.69493e-33	10.8	22.48	11.38	1.05761	1.0839e-13
FBgn0011596	fzo	44.04	175.49	56	1.9945	0	81.91	205.93	85.43	1.33004	0
FBgn0032609	CG13280	17.51	69.75	16.62	1.99401	6.13732e-154	37.25	82.04	34.81	1.13909	2.78506e-79
FBgn0037405	CG1077	0.6	2.39	0.97	1.99398	5.35986e-09	1.09	2.47	1.83	1.18018	5.68054e-05
FBgn0046225	CG17230	24.07	95.83	38.38	1.99324	8.06786e-238	40.02	102.12	50.5	1.35147	1.65456e-144
FBgn0051784	CG31784	16.24	64.59	16.99	1.99176	1.79731e-218	30.44	84.62	31.79	1.47503	9.85176e-186
FBgn0036945	Ssk	2.7	10.72	2.18	1.98927	3.28774e-16	3.78	13.98	3.49	1.88691	9.35118e-18
FBgn0029662	CG12206	3.12	12.32	5.1	1.98138	4.79458e-40	6.77	14.01	6.86	1.04923	2.5788e-18
FBgn0033861	CG12464	18.61	73.37	22.72	1.97911	1.65525e-45	37.28	83.06	37.38	1.15575	8.16686e-24
FBgn0034128	CG4409	1.54	6.07	1.86	1.97877	1.93576e-09	1.4	6.52	2.22	2.21945	6.637e-16
FBgn0037727	CG8358	0.77	3.03	1.01	1.97639	1.68107e-10	0.89	3.74	1.15	2.07116	4.08412e-13
FBgn0262983	CG43291	7.01	27.55	8.2	1.97457	7.32088e-23	9.65	22.93	11.16	1.24864	5.5882e-09
FBgn0002543	robo2	2.55	10.02	4.4	1.97431	3.57562e-83	1.89	8.6	3.21	2.18595	1.06834e-74
FBgn0038458	VhaM9.7-d	10.79	42.39	15.52	1.97403	3.51412e-26	20.32	57.18	26.43	1.49261	9.42048e-24
FBgn0038258	CG7362	6.47	25.35	10.15	1.97015	2.083e-92	11.92	24.08	14.92	1.01445	3.78202e-33
FBgn0031476	CG8813	33.31	130.47	42.54	1.96969	3.83068e-168	53.23	132.62	68.99	1.31699	2.4915e-95
FBgn0039324	CG10553	2.1	8.21	1.35	1.96699	4.23956e-17	1.33	8.37	1.19	2.6538	3.26486e-24
FBgn0037325	CG12147	12.98	50.74	19.6	1.96683	4.9421e-129	23.84	60.23	27.14	1.3371	1.68601e-87
FBgn0030510	CG12177	2.4	9.37	4.43	1.96501	1.00353e-17	2.79	8.92	4.62	1.67678	4.27544e-12
FBgn0038558	CG12347	6.86	26.74	10.39	1.96272	8.26424e-33	15.61	31.49	16	1.01242	7.44954e-11
FBgn0036499	CG7276	13.97	54.41	27.87	1.96154	2.17368e-42	33.02	72.36	43.26	1.13185	2.58866e-25
FBgn0264989	CG44140	3.24	12.61	0.61	1.9605	1.60124e-07	0.41	9.86	0.3	4.58789	2.51382e-12
FBgn0264990	CG44141	3.24	12.61	0.61	1.9605	1.60124e-07	0.41	9.86	0.3	4.58789	2.51382e-12
FBgn0028560	sut4	38.55	149.93	38.57	1.95949	0	69.11	167.32	45.83	1.27564	3.80066e-198
FBgn0039503	CG14262	8.47	32.9	11.84	1.95765	1.20373e-43	13.55	33.06	17.93	1.28679	2.33212e-24
FBgn0034638	CG10433	23.46	91.04	25.34	1.9563	3.76112e-110	12.4	58.88	17.71	2.24744	2.56808e-85
FBgn0028504	CG12182	9.04	35.04	12.63	1.95461	3.94848e-166	14.82	31.63	18.42	1.09375	1.68186e-63
FBgn0003475	spir	18.02	69.55	23.74	1.94845	3.1351e-181	24.1	53.24	33.27	1.14348	1.4999e-61
FBgn0032913	CG9259	30.33	117.02	30.79	1.94794	3.31992e-206	14.48	132.75	19.54	3.19658	0
FBgn0053459	CG33459	17.43	67.14	27.25	1.9456	2.61154e-78	14.72	45.5	22.2	1.62809	7.25322e-42
FBgn0041246	Gr32a	0.67	2.58	0.96	1.94514	7.28118e-07	0.78	3.18	1.72	2.02748	1.9835e-08
FBgn0037229	CG9766	1.57	6.04	2.18	1.94378	1.6415e-17	2.11	6.66	3.01	1.65828	2.88464e-15
FBgn0027527	Osi6	1.65	6.33	1.96	1.93974	8.7957e-15	2	5.39	3.52	1.43029	1.08589e-08
FBgn0261627	CG42710	13.33	51.08	18.52	1.93808	5.67992e-45	27.07	59.55	25.51	1.13741	2.92676e-24
FBgn0037037	CG10588	5.87	22.48	7.23	1.93721	1.35326e-99	10.03	26.26	11.75	1.38855	4.88982e-76
FBgn0050016	CG30016	6.63	25.36	11.02	1.93547	2.33132e-14	4.53	29.01	7.44	2.67897	3.00574e-23
FBgn0263034	CG43329	7.37	28.19	9.52	1.93545	1.18138e-26	11.67	28.42	14.86	1.2841	2.4904e-15
FBgn0028369	kirre	1.59	6.08	1.71	1.93504	6.948e-29	2.18	6.81	2.04	1.64333	2.18214e-26
FBgn0031751	CG9016	72.76	278.13	90.09	1.93454	1.36579e-244	107.67	250.23	139.24	1.21664	4.32216e-111
FBgn0040510	ACXA	15.96	60.98	24.06	1.93388	7.24272e-223	26.28	65.22	33.69	1.31135	3.28588e-136
FBgn0031010	CG8028	2.49	9.51	2.29	1.9333	2.47132e-24	0.73	6.46	1.3	3.14557	1.37094e-28
FBgn0001311	kkv	1.71	6.53	2.53	1.93309	8.16146e-69	1.89	4.95	2.62	1.38904	1.02225e-30
FBgn0039387	MCO3	0.43	1.64	0.8	1.93129	3.32848e-06	0.41	1.84	0.81	2.16601	1.21035e-07
FBgn0034842	Prosbeta5R1	28.81	109.83	48.31	1.93063	2.76584e-154	48.3	118.07	64.69	1.28955	5.83076e-92
FBgn0001114	Glt	66.94	254.75	70.09	1.92814	0	48.48	189.76	63.93	1.96871	0
FBgn0083977	CG34141	0.71	2.7	1.17	1.92707	3.63062e-11	0.56	2.23	0.99	1.99354	7.08808e-09
FBgn0035413	CG14958	8.46	32.12	9.42	1.92474	1.30448e-21	8.83	31.06	9.56	1.81457	2.52712e-19
FBgn0037862	CG4706	27.99	106.17	38.8	1.92339	0	50.74	107.29	49.57	1.08032	2.5747e-151
FBgn0050357	CG30357	5.59	21.19	9.03	1.92246	6.72422e-43	10.26	24.54	12.49	1.2581	4.47414e-27
FBgn0054030	CG34030	2.19	8.28	2.06	1.9187	8.74092e-23	3.28	9.32	4.06	1.50663	2.01176e-17
FBgn0051644	CG31644	72.62	273.69	73.01	1.9141	3.69112e-148	96.48	244.46	104.76	1.3413	5.49232e-79
FBgn0038073	CG14395	0.43	1.62	0.58	1.91359	1.03652e-09	0.62	1.38	0.67	1.15433	0.000110515
FBgn0262018	CadN2	0.38	1.43	0.72	1.91194	5.39156e-20	0.28	1.56	0.54	2.47805	4.52028e-29
FBgn0001323	knrl	0.28	1.05	0.36	1.90689	1.36755e-05	0.22	0.88	0.35	2	3.99886e-05
FBgn0263036	CG43331	5.95	22.3	5.21	1.90608	1.34855e-24	7.45	18.27	9.83	1.29416	3.76124e-12
FBgn0039347	CG5071	12.7	47.57	19.53	1.90522	1.61332e-136	25.03	53.79	25.16	1.10368	1.38281e-67
FBgn0085421	Epac	0.97	3.63	1.04	1.90391	6.51922e-21	1.2	2.71	1.31	1.17526	2.04756e-08
FBgn0039308	CG11889	11.7	43.77	11.09	1.90343	1.08267e-73	6.87	51.2	9.45	2.89776	1.30025e-139
FBgn0285879	disco-r	0.34	1.27	0.46	1.90122	1.16698e-08	0.14	1.1	0.15	2.974	2.61642e-12
FBgn0035069	CG3611	8.74	32.6	12.82	1.89917	5.56254e-38	14.57	29.76	18.73	1.03037	2.094e-12
FBgn0259183	CG42287	12.9	47.99	15.32	1.89536	4.06648e-30	15.65	55.69	26.38	1.83126	8.1603e-33
FBgn0028935	CG7653	6.72	24.99	9.32	1.89482	9.10574e-95	11.89	29.27	13.01	1.29967	5.8774e-64
FBgn0031721	CG14017	9.45	35.14	14.76	1.89473	6.97438e-53	18.31	43.12	18.65	1.23573	6.67892e-35
FBgn0031517	CG15406	3.57	13.26	7.02	1.89308	4.66018e-29	2.55	9.85	3.11	1.94963	1.37536e-22
FBgn0034479	CG8654	19.52	72.49	16.73	1.89283	6.7072e-228	21.44	50.51	22.78	1.23626	1.84606e-87
FBgn0035240	CG33791	31.11	115.33	46.04	1.89032	0	37.98	88.91	54.23	1.22711	2.06172e-233
FBgn0031323	CG5139	31	114.52	50.95	1.88526	4.30548e-110	62.08	154.15	73.11	1.31213	7.56406e-87
FBgn0036156	CG11726	20.23	74.48	32.96	1.88036	1.09995e-89	42.94	93.21	54.39	1.11816	1.00472e-51
FBgn0003961	Uro	44.7	164.31	45.79	1.87807	1.61178e-254	25.89	154.8	31.43	2.57994	0
FBgn0063261	CG31275	33.54	123.21	49.16	1.87716	2.69974e-84	57.47	190.12	68.79	1.72603	3.04792e-114
FBgn0037386	CG1208	1.97	7.23	1.46	1.8758	7.47674e-35	2.15	4.57	2.19	1.08786	3.18302e-06
FBgn0260996	CG42597	15.85	58.07	25.92	1.87331	1.02378e-46	26.98	58.7	29.65	1.12147	1.60089e-22
FBgn0031627	CG15630	0.94	3.44	1.65	1.87168	6.67198e-26	1.55	3.25	2.05	1.06817	3.33376e-11
FBgn0038993	CG13843	19.47	71.18	28.81	1.87022	1.76494e-103	37.93	91.06	42.04	1.26348	3.69766e-74
FBgn0003159	CG2841	6.63	24.23	7.23	1.86971	2.12906e-137	7.49	16.7	8.68	1.15681	3.4928e-48
FBgn0039290	CG13654	3.17	11.56	4.4	1.86659	2.4418e-56	3.07	7.69	3.91	1.32474	2.5426e-23
FBgn0052057	dpr10	1.07	3.9	1.53	1.86586	4.8385e-13	1.88	4.96	1.11	1.39961	3.71202e-11
FBgn0035954	Doc3	0.42	1.53	0.37	1.86507	0.000175538	0.52	1.61	0.65	1.63048	0.000522432
FBgn0038018	Tim17a1	16.99	61.81	23.33	1.86315	8.8585e-72	32.91	67.49	29.65	1.03615	5.8447e-32
FBgn0033953	CG12861	199.93	726.3	284.33	1.86107	0	324.89	818.44	408.6	1.33293	0
FBgn0031523	CG15408	2.87	10.42	1.34	1.86023	7.03556e-22	0.65	8.52	1.75	3.71234	1.36191e-36
FBgn0013995	Calx	13.21	47.95	18.22	1.8599	1.1766e-229	16.27	42.09	22.64	1.37126	1.74291e-128
FBgn0035346	CG1146	13.54	49.14	23.53	1.85967	1.75394e-103	14.69	34.28	24.99	1.22253	1.03421e-39
FBgn0011603	ine	0.43	1.56	0.54	1.85914	6.4836e-08	0.23	0.72	0.43	1.64636	0.000105228
FBgn0052487	CG32487	12.44	45.06	7.85	1.85686	3.72106e-57	27.41	55.11	14.06	1.00761	2.87742e-28
FBgn0035007	CG3492	30.82	111.61	33.67	1.85653	5.086e-207	41.03	105.71	49.86	1.36536	5.3308e-125
FBgn0038208	CG14355	20.65	74.63	27.45	1.85361	0	28.95	65.68	35.6	1.18189	1.75804e-138
FBgn0032519	CG16957	35.42	127.99	51.84	1.85339	1.49225e-113	61.19	159.44	70.97	1.38165	7.38878e-93
FBgn0033864	CG18368	6.7	24.2	10.78	1.85277	1.02493e-146	12.24	26.21	15.48	1.09851	3.00504e-89
FBgn0051231	CG31231	34.05	122.67	51.33	1.84906	0	53.53	126.15	66.38	1.23672	1.17355e-191
FBgn0032330	Samuel	3.67	13.22	5.69	1.84887	3.83634e-57	3.48	11.69	6.46	1.74812	3.53268e-48
FBgn0038237	Pde6	0.97	3.49	1.23	1.84717	5.06034e-28	0.89	3.62	1.45	2.02411	2.09046e-31
FBgn0031920	CG6441	33.5	120.41	44.78	1.84572	3.10062e-298	60.13	122.99	68.92	1.03238	2.00956e-119
FBgn0266977	CG45428	8.46	30.4	10.81	1.84534	2.21708e-18	14.92	43.11	18.66	1.53078	8.01848e-20
FBgn0035380	CG9970	30.48	109.42	40.45	1.84394	2.96166e-217	57.21	124.62	64.04	1.1232	3.4584e-117
BGI_novel_G000139	NA	45.28	162.52	67.99	1.84367	9.3185e-150	64.24	198.97	103.14	1.63101	4.48528e-153
FBgn0033238	azot	21.67	77.45	24.86	1.83757	2.075e-55	28.49	67.9	34.67	1.25296	2.96498e-28
FBgn0000489	Pka-C3	12.22	43.59	15.32	1.83475	5.25366e-108	19.32	51.43	20.08	1.41252	2.33614e-86
FBgn0038685	CG14282	21.45	76.5	25.81	1.83448	2.45886e-89	39.33	88.08	47.75	1.16318	2.96758e-52
FBgn0051663	CG31663	3.36	11.94	4.34	1.82927	6.29192e-45	2.59	11.75	4.67	2.18164	1.00727e-53
FBgn0262562	CG43102	0.2	0.71	0.18	1.82782	1.42286e-09	0.16	0.44	0.09	1.45943	0.000372116
FBgn0031026	CG12231	2.44	8.66	1.74	1.82749	2.89312e-08	3.58	8.75	4.32	1.28932	1.93125e-05
FBgn0262356	CG43054	7.84	27.81	11.23	1.82668	2.38866e-17	12.14	37.03	17.29	1.60893	4.93496e-19
FBgn0034196	CG15605	13.98	49.54	18.24	1.82523	7.08294e-35	24.48	61.76	27.16	1.33507	1.2891e-27
FBgn0035782	CG14835	40.51	143.52	58.98	1.8249	7.17278e-106	67.98	147.75	74.05	1.11998	1.40534e-52
FBgn0004858	elB	0.52	1.84	0.59	1.82312	6.40506e-09	0.56	1.29	0.87	1.20387	0.000389146
FBgn0028902	Tektin-A	24.59	86.82	28.63	1.81996	1.59971e-223	34.21	94.67	35.97	1.46849	3.59522e-205
FBgn0052246	CG32246	3.79	13.36	5.91	1.81765	9.45574e-30	5.76	16.57	9.88	1.52443	1.74613e-28
FBgn0265188	CG44253	10.75	37.83	21.16	1.81519	9.13938e-20	19.22	50.82	30.12	1.40279	2.3227e-18
FBgn0261583	CG42693	3.32	11.66	3.12	1.81231	1.60501e-06	2.56	12.78	4.15	2.31967	6.41384e-09
FBgn0010052	Jhe	0.51	1.79	0.27	1.81139	1.26698e-05	0.24	1.26	0.23	2.39232	1.31904e-05
FBgn0051501	nxf4	21.11	74.06	26.2	1.81077	5.12976e-96	42.82	91.79	48.11	1.10005	3.44012e-56
FBgn0051391	CG31391	27.53	96.4	39.01	1.80803	3.15692e-195	57.3	123.81	62.77	1.11152	7.70956e-120
FBgn0031279	CG3544	8.78	30.72	11.23	1.80689	3.04638e-80	13.67	32.32	11.48	1.24141	1.75846e-51
FBgn0011206	bol	87.7	305.96	120.85	1.80269	0	127.44	291.58	160.75	1.19407	0
FBgn0051921	CG31921	21.18	73.88	24.27	1.80248	4.26804e-215	34.38	75.78	38.25	1.14025	1.39012e-110
FBgn0033112	Spn42Db	9.99	34.83	19.72	1.80177	1.62856e-49	14.12	40.68	26.91	1.52658	2.6239e-43
FBgn0053287	CG33287	12.29	42.83	16.18	1.80114	1.54178e-178	15.41	40.91	20.1	1.40859	1.19853e-118
FBgn0051327	CG31327	28.22	98.29	35.07	1.80033	0	41.83	92.31	51	1.14195	3.15706e-151
FBgn0034476	Toll-7	2.47	8.6	3.59	1.79983	1.28513e-68	3.53	7.09	4.92	1.00612	3.98984e-24
FBgn0050393	CG30393	37.23	129.61	54.11	1.79964	9.63116e-183	63.73	180.49	73.54	1.50187	3.88904e-194
FBgn0027795	CG14785	11.08	38.56	12.16	1.79915	1.06154e-86	11.44	23.11	16.89	1.01443	2.75534e-22
FBgn0033190	CG2137	8.62	29.98	12.26	1.79824	2.35308e-86	12.64	27.2	16.24	1.10561	3.42274e-38
FBgn0029501	Crtp	19.83	68.91	25.8	1.79703	2.50274e-202	27.6	56.87	31.04	1.043	2.4704e-73
FBgn0015522	olf186-M	1.63	5.66	2.44	1.79593	4.37676e-13	1.27	3.16	2.52	1.3151	1.80225e-05
FBgn0037906	PGRP-LB	1.39	4.82	2.75	1.79395	7.38228e-09	2.18	5.98	1.81	1.45582	5.38034e-07
FBgn0040696	CG18675	23.39	81.08	33.23	1.79345	3.29694e-154	32.16	66.54	40.71	1.04895	7.5936e-55
FBgn0034800	CG3788	29.2	100.67	52.04	1.78559	2.1556e-151	47.36	108.8	66.31	1.19994	1.58085e-89
FBgn0037517	CG10086	2.35	8.09	3.31	1.78348	1.53713e-19	3.27	6.72	2.77	1.03917	4.7534e-08
FBgn0052311	zormin	2.51	8.64	2.42	1.78334	1.65776e-103	2.55	8.08	1.72	1.66386	1.68809e-85
FBgn0069913	CG4681	26.75	91.88	38.25	1.78021	2.92868e-159	37.67	91.26	44.66	1.27657	1.80146e-96
FBgn0046874	Pif1B	36.08	123.75	46.46	1.77816	0	42.32	102.84	56.92	1.28099	1e-305
FBgn0038690	CG11703	23.82	81.69	32.22	1.77799	8.35168e-129	39.27	81.38	46.24	1.05125	1.58958e-55
FBgn0040600	CG13631	2.97	10.17	3.18	1.77578	1.4163e-18	2.81	6.76	2.03	1.26645	6.78126e-10
FBgn0085245	CG34216	3.26	11.16	3.57	1.77539	5.44592e-22	4.79	11.28	6.54	1.23567	1.77382e-13
FBgn0032374	CG14931	25.63	87.72	25.93	1.77507	7.71378e-96	44.78	96.02	37.04	1.10048	8.85182e-52
FBgn0050398	CG30398	4.32	14.78	7.2	1.77454	1.50795e-18	8.77	20.59	9.89	1.2313	3.76104e-15
FBgn0051547	NKCC	0.62	2.12	0.35	1.77372	3.86752e-11	0.56	2.05	1.07	1.87213	4.25008e-12
FBgn0037994	eIF3d2	30.71	104.73	44.2	1.76989	4.00332e-272	58.05	120.62	61.34	1.0551	8.3143e-142
FBgn0028880	CG15256	37.88	129.18	52.13	1.76987	1.159e-120	58.44	131.16	74.1	1.1663	7.0037e-70
FBgn0085190	CG34161	42.41	144.58	55.05	1.76939	4.6566e-88	73.13	183.99	79.67	1.33109	2.64164e-73
FBgn0032369	CG6614	16.58	56.5	25.99	1.76881	6.88778e-241	23.48	57.16	32.11	1.28357	2.20044e-147
FBgn0037195	CG11226	18.54	63.07	23.21	1.76631	5.45598e-79	29.27	74.88	33.22	1.35516	2.49516e-63
FBgn0032449	CG17036	10.45	35.53	13.11	1.76553	9.93052e-70	11.29	36.92	13.31	1.70936	9.0752e-69
FBgn0033397	Cyp4p3	15.32	52.08	21.18	1.76531	9.06812e-101	20.57	57.58	14.31	1.48503	4.28626e-86
FBgn0063499	GstE10	3.79	12.88	1.9	1.76486	4.25686e-15	1.94	16.67	2.35	3.10313	2.87828e-32
FBgn0051025	Ppi1	80.92	274.6	112.63	1.76276	0	102.03	245.5	132.53	1.26673	0
FBgn0053322	CG33322	29.62	100.47	47.27	1.76212	8.86032e-184	50.97	105.57	58.92	1.05048	1.14992e-87
FBgn0002868	MtnA	183.9	623.44	152.7	1.76133	3.66362e-194	121.98	503.81	132.09	2.04624	2.50012e-220
FBgn0038691	CG5250	13.46	45.62	20.11	1.76099	5.11278e-55	16.88	57.43	26.85	1.76649	1.30134e-68
FBgn0050277	Oatp58Da	1.75	5.93	1.79	1.76068	3.24184e-24	0.65	3.87	1.09	2.57382	6.58412e-22
FBgn0005778	PpD5	25.33	85.81	30.71	1.7603	2.53902e-124	45.08	104.65	47.48	1.21501	8.99038e-87
FBgn0040636	CG13255	13.95	47.22	17.62	1.75913	4.24078e-50	22.3	62.24	25.26	1.4808	6.80242e-51
FBgn0051294	CG31294	33.8	114.23	64.15	1.75685	6.73974e-110	63.36	165.09	89.56	1.38161	1.22099e-110
FBgn0034156	CG5348	7.15	24.14	7.6	1.75541	8.2317e-59	14.15	28.58	11.31	1.0142	1.66295e-29
FBgn0036830	CG14077	26.94	90.9	37.71	1.75453	2.5662e-64	40.94	98.58	49.94	1.26778	1.13659e-29
FBgn0038337	CG6125	0.73	2.46	1.19	1.75269	1.10617e-07	1	2.22	1.28	1.15056	0.000403288
FBgn0035231	Pcyt2	35.44	119.37	53.19	1.75199	4.64986e-230	64.35	138.82	76.09	1.1092	4.0988e-133
FBgn0031292	CG15824	13.23	44.52	15.31	1.75064	0	16.96	36.81	16.53	1.11796	2.90474e-133
FBgn0030747	CG4301	0.22	0.74	0.17	1.75002	5.03702e-06	0.25	0.66	0.14	1.40054	0.000487256
FBgn0259151	CG42266	12.7	42.67	15.18	1.74839	3.07628e-133	18.81	38.45	20.44	1.03148	3.02076e-63
FBgn0020278	loco	8.46	28.4	11.02	1.74716	7.0805e-120	8.57	23.3	10.97	1.44296	2.88662e-67
FBgn0037485	CG14606	1.07	3.58	1.16	1.74235	4.95356e-09	1.14	3.78	1.57	1.72935	3.23902e-09
FBgn0264340	CG43796	7.12	23.82	11.58	1.74222	5.86394e-17	13.09	39.77	16.67	1.60322	2.44342e-24
FBgn0053017	CG33017	8.52	28.5	8.66	1.74204	5.62726e-172	10.68	22.28	10.27	1.06084	1.31399e-63
FBgn0002863	Acp95EF	6.29	21.04	7.12	1.742	1.64154e-05	9.88	28.92	17.5	1.54948	3.53488e-06
FBgn0037398	CG15580	17.11	57.14	21.67	1.73966	3.9422e-155	23.43	55.91	25.37	1.25475	4.61234e-93
FBgn0028531	CG15286	39.99	133.05	55.46	1.73426	6.93592e-275	58.82	130.38	68.65	1.14834	7.72924e-144
FBgn0036941	CG7335	11.03	36.67	16.92	1.73317	3.15022e-51	15.65	48.85	22.62	1.6422	3.3555e-62
FBgn0260474	CG30002	5.12	17.02	8.92	1.73302	2.5658e-52	6.34	20.43	9.39	1.68813	5.95368e-55
FBgn0264299	CG43777	13	43.19	15.96	1.73219	1.38185e-63	20.64	47.18	22.65	1.19273	1.19168e-36
FBgn0036727	CG7589	0.75	2.49	0.67	1.73118	2.40462e-07	0.89	1.95	0.75	1.1316	0.000182507
FBgn0026619	Taz	15.15	50.2	15.82	1.72837	7.86514e-12	18.06	46.69	20.67	1.37032	8.07078e-10
FBgn0038567	CG14316	26.25	86.9	32.51	1.72704	1.25121e-141	39.26	103.58	49.3	1.39961	4.5656e-123
FBgn0034659	CG4021	112.62	372.12	149.39	1.7243	0	183.34	432.29	206.32	1.23748	0
FBgn0050366	swif	15.61	51.44	18.1	1.72042	1.8977e-75	24.95	50.72	32.54	1.02351	1.54988e-32
FBgn0022709	Adk1	15.87	52.24	25.61	1.71885	1.75349e-61	22.84	65.94	44	1.52959	1.72625e-64
FBgn0030262	Vago	30.68	100.94	30.83	1.71813	6.3366e-72	22.29	81.2	31.56	1.86508	4.66526e-64
FBgn0050091	CG30091	14.29	46.88	27.62	1.71397	2.52324e-72	12.1	30.28	23.91	1.32336	2.53754e-46
FBgn0038423	CG10317	48.57	159.23	58.11	1.71297	1.8962e-176	90.41	191.47	95.79	1.08256	2.99622e-97
FBgn0035768	CG14834	8.29	27.17	10.13	1.71257	1.18176e-43	13.98	28.78	14.44	1.0417	3.58828e-22
FBgn0042711	Hex-t1	6.31	20.66	9.61	1.71113	1.44865e-35	12.9	27.31	12.79	1.08206	1.03469e-23
FBgn0050431	CG30431	9.82	32.14	12.65	1.71057	6.78508e-67	11.29	24.2	14.85	1.09996	2.00258e-26
FBgn0085462	CG34433	13.73	44.87	16.54	1.70842	3.53504e-42	20.99	50.34	26.77	1.262	9.12504e-31
FBgn0038102	CG14383	13.32	43.36	20.75	1.70277	8.22894e-54	22.54	49.55	28.37	1.1364	1.33305e-33
FBgn0033599	CG13223	4.49	14.6	6.74	1.70118	1.1058e-30	5.91	14.81	10.75	1.32534	8.8187e-23
FBgn0031866	Nlg2	0.24	0.78	0.37	1.70044	1.47179e-05	0.19	1.05	0.53	2.46632	2.97056e-10
FBgn0262022	CG42833	2.49	8.05	1.13	1.69284	0.000357004	0.23	10.02	1.13	5.4451	2.71382e-12
FBgn0051415	CG31415	36.61	118.19	64.3	1.6908	7.05048e-87	62.08	152.33	84.1	1.295	8.76444e-75
FBgn0036288	CG10660	8.97	28.95	11.46	1.69038	2.17972e-52	8.82	22.48	12.15	1.34979	1.16197e-29
FBgn0036708	CG13725	24.02	77.4	38.02	1.6881	4.16646e-73	52.33	118.78	49.82	1.18258	4.70286e-65
FBgn0039752	CG15530	21.98	70.68	26.69	1.68511	4.6175e-153	29.57	74.56	33.15	1.33427	1.26539e-117
FBgn0035567	CG7514	7.61	24.42	8.76	1.68209	6.01238e-32	11.05	31.49	13.33	1.51085	8.82114e-35
FBgn0035078	Tpc2	10.23	32.74	13.11	1.67825	7.19336e-100	13.26	26.95	14.61	1.0232	5.99732e-39
FBgn0013308	Odc2	7.78	24.88	9.67	1.67714	7.47376e-41	5.95	26.32	6.32	2.1452	4.44212e-54
FBgn0038356	CG12784	22.09	70.59	21.32	1.67607	1.02773e-29	46.92	108.43	43.52	1.20849	1.01764e-27
FBgn0037572	CG11698	8.8	28.12	13.51	1.67602	1.27438e-27	17.77	40.37	20.1	1.18384	1.75507e-23
FBgn0053140	CG33140	8.77	28	11.35	1.67478	3.7782e-72	13.62	31.64	13.93	1.21602	2.57096e-50
FBgn0262878	CG43233	17.57	56.08	24.84	1.67437	2.37018e-30	28.14	66.44	37.64	1.23943	4.38356e-23
FBgn0031364	CG17648	5.95	18.99	8.17	1.67428	3.04342e-11	12.85	32.63	14.88	1.34443	1.48349e-13
FBgn0035300	CG1139	0.74	2.36	0.64	1.67319	2.54168e-05	0.35	1.85	0.74	2.4021	3.0802e-06
FBgn0039464	CG6330	9.16	29.21	12	1.67304	5.0869e-50	9.24	31.35	11.84	1.7625	6.89636e-59
FBgn0050178	CG30178	13.02	41.48	16.5	1.67169	6.75772e-30	25.6	63.15	31.17	1.30264	4.78978e-31
FBgn0034681	CG9308	12.37	39.37	18.41	1.67025	4.41512e-34	24.34	49.46	26.94	1.02293	1.69826e-20
FBgn0036895	ms(3)76Cc	15.77	50.09	19.64	1.66734	2.37112e-204	20.41	44.46	23.28	1.12323	3.0931e-99
FBgn0029603	CG14053	13.78	43.76	15.58	1.66704	1.30096e-66	17.75	42.44	19.34	1.25761	3.64304e-38
FBgn0053281	CG33281	8.84	28.06	11.6	1.6664	1.29462e-48	5.67	25.31	8.28	2.15829	4.7015e-61
FBgn0052819	CG32819	15.53	49.16	24.77	1.66243	2.05538e-107	19.34	43.23	28.81	1.16045	5.75324e-55
FBgn0051815	CG31815	3.26	10.31	4.78	1.6611	1.01959e-17	6.57	13.28	8.3	1.01529	3.99368e-11
FBgn0036461	Zip71B	4.69	14.79	5.39	1.65696	5.68062e-35	2.79	11.93	3.54	2.09626	5.2741e-40
FBgn0034883	Eglp2	2.04	6.43	2.73	1.65625	8.9049e-08	0.98	5.1	1.93	2.37964	4.1934e-09
FBgn0259701	CG42355	34.07	107.34	37.83	1.65561	4.01688e-78	49.16	122.07	54.25	1.31215	1.277e-63
FBgn0036056	CG6709	20.59	64.84	21.49	1.65494	3.21232e-44	24.47	65.21	31.06	1.41408	1.54468e-31
FBgn0250822	CG34222	39.79	125.19	76.32	1.65364	1.62676e-70	62.11	152.02	107.62	1.29136	6.55976e-59
FBgn0031826	CG9550	21.97	69.09	33.18	1.65294	1.18642e-93	37	85.98	39.99	1.21648	7.62538e-73
FBgn0033955	CG12866	7.43	23.35	8.87	1.65199	7.97438e-72	10.52	25.44	12.11	1.27396	1.60934e-54
FBgn0262566	CG43106	42.33	132.66	52.27	1.64798	2.07542e-119	71	171.58	65.74	1.27299	7.56566e-104
FBgn0262876	CG43231	1.55	4.84	3.77	1.64274	6.95204e-08	2.43	8.17	3.56	1.74938	1.29183e-12
FBgn0262617	CG43143	9.85	30.71	10.8	1.64051	7.29148e-163	10.68	21.8	11.59	1.02942	9.17916e-56
FBgn0035008	CG3494	98.92	307.27	106.09	1.63517	5.20102e-275	136.49	405.7	135.27	1.57162	0
FBgn0034396	CG15097	1.32	4.1	1.41	1.63509	2.7683e-13	1.59	4.56	1.64	1.52001	3.234e-12
FBgn0035724	CG10064	35.58	110.49	47.41	1.63478	4.89388e-261	57.77	121.85	58.44	1.07671	9.64546e-162
FBgn0051697	CG31697	22.27	68.96	20.82	1.63066	3.13204e-44	42.29	92.93	41.31	1.13583	2.55104e-34
FBgn0036031	CG6761	22.55	69.78	35.3	1.62969	1.3758e-199	34.17	76.81	42.46	1.16856	2.55364e-132
FBgn0050460	CG30460	42.34	130.7	50.24	1.62617	0	58.23	118.1	62.74	1.02017	7.80148e-233
FBgn0036438	CG13477	66.14	203.71	88.82	1.62292	1.73926e-117	115.45	275.87	146.42	1.25672	2.228e-107
FBgn0038957	CG7059	20.96	64.29	29.46	1.61696	1.86828e-86	31.84	65.3	34.65	1.03624	1.23535e-44
FBgn0053285	CG33285	9.35	28.65	12.16	1.6155	2.36358e-22	20.44	42.1	21.52	1.04243	7.43754e-17
FBgn0034651	CG15676	16.85	51.59	24.27	1.61434	9.05082e-30	27.18	75.09	34.9	1.46608	4.45794e-37
FBgn0028377	gdl-ORF39	33.41	102.01	48.93	1.61036	1.89998e-96	50.15	115.22	50.13	1.20007	1.45009e-69
FBgn0036882	CG9279	24.96	76.15	21.65	1.60923	0	35.38	79.86	35.51	1.17454	1.22884e-279
FBgn0037675	HP1e	5.38	16.41	8.51	1.6089	2.46692e-10	9.13	27.16	12.03	1.5728	1.30231e-15
FBgn0263647	CG43638	48.12	146.77	77.38	1.60885	5.17414e-109	82.25	203.57	108.5	1.30744	9.78272e-110
FBgn0031504	CG15403	32.87	100.13	33.16	1.60703	6.48654e-83	58.38	138.36	53.48	1.24488	3.03424e-77
FBgn0085369	Drgx	0.44	1.34	0.63	1.60666	0.00042313	0.52	2.25	0.75	2.11334	1.92896e-08
FBgn0051882	CG31882	30.19	91.91	43.19	1.60615	3.61582e-74	45.7	104.43	52.13	1.19227	1.60713e-53
FBgn0036310	CG10969	13.94	42.41	16.34	1.60517	2.72142e-102	21.8	52.18	22.43	1.25917	1.41584e-86
FBgn0265271	CG14717	17.19	52.22	24.65	1.60303	5.11008e-65	29.16	67.42	36.06	1.20919	4.42442e-54
FBgn0050364	hubl	8.6	26.12	16.62	1.60275	1.17109e-17	10.02	20.56	18.21	1.03696	6.381e-10
FBgn0032820	fbp	40.55	122.98	53.78	1.60065	2.70404e-135	42.41	121.35	64.16	1.5167	2.04036e-122
FBgn0051910	CG31910	39.05	118.39	46.37	1.60015	3.04846e-103	70.95	143.46	73.09	1.01577	1.06744e-61
FBgn0052436	CG32436	70.29	213	95.52	1.59946	0	96.42	198.82	111.8	1.04406	0
FBgn0036962	CG17122	28.07	85.03	39.35	1.59894	1.39519e-166	43.06	95.8	46.67	1.15368	2.5479e-113
FBgn0051952	CG31952	26.19	79.27	42.72	1.59776	2.8577e-91	43.06	87.71	54.52	1.02639	4.40106e-54
FBgn0039792	CG2267	85.39	258.12	107.73	1.5959	0	132.33	267.94	157.41	1.01777	7.54302e-227
FBgn0002865	Mst98Ca	155.17	468.97	202.16	1.59565	0	203.98	412.58	274.62	1.01625	9.2902e-268
FBgn0264563	CG43935	84.54	255.4	99.02	1.59505	6.11102e-79	170	362.23	175.95	1.09137	6.13352e-62
FBgn0012037	Ance	23.97	72.39	27.91	1.59456	9.84226e-148	24.36	75	32.28	1.62238	1.75512e-155
FBgn0033286	CG2127	163.95	494.71	171.81	1.59333	0	214.79	478.66	222.42	1.15607	0
FBgn0033834	CG4744	35.71	107.64	52.18	1.59181	0	53.48	113.01	59.69	1.07938	9.27618e-293
FBgn0052087	CG32087	23.99	72.16	26.89	1.58877	5.90022e-105	39.31	98.38	42.82	1.32347	1.13253e-107
FBgn0086681	Mst36Fa	14.49	43.57	15.35	1.58828	7.55184e-72	21.5	46.37	19.44	1.10886	3.36768e-44
FBgn0038681	Cyp12a4	6.19	18.58	4.57	1.58574	1.36292e-32	4.24	15.02	3.24	1.82475	8.28746e-32
FBgn0015872	Drip	2.23	6.69	2.94	1.58496	1.12733e-12	2.45	6.18	2.27	1.33483	3.51458e-09
FBgn0040726	dpr1	0.81	2.43	0.91	1.58496	1.35805e-06	2.01	4.54	1.57	1.1755	1.22868e-07
FBgn0034844	CG9861	55.3	165.79	58.79	1.58401	0	78.32	172.31	73.05	1.13755	1.65089e-290
FBgn0051373	CG31373	5.68	17.02	4.78	1.58327	9.48874e-13	2.91	19.61	3.41	2.7525	1.26202e-27
FBgn0042198	CG16741	20.5	61.29	23.94	1.58003	4.97692e-31	32.68	78.97	41.3	1.2729	1.01641e-28
FBgn0032664	CG5755	40.46	120.93	39.42	1.5796	2.25192e-183	67.02	138.98	62.09	1.05221	1.0731e-111
FBgn0262592	CG43127	16.79	50.05	25.01	1.57577	1.12175e-32	32.27	74.64	37.03	1.20976	2.05182e-32
FBgn0259729	CG42383	19.11	56.96	24.21	1.57562	2.81976e-65	33.14	66.34	36.84	1.00131	9.05774e-38
FBgn0037283	CG14658	75.09	223.66	93.34	1.57461	2.38674e-120	109.17	224.02	137.07	1.03705	4.51072e-63
FBgn0052371	CG32371	107.95	321.41	144.92	1.57405	0	174.72	411.39	207.67	1.23546	1.47748e-288
FBgn0037409	Osi24	0.4	1.19	0.35	1.57289	0.000242818	0.18	1.01	0.73	2.48829	4.60524e-06
FBgn0052823	Sdic3	32.41	96.4	49.8	1.57259	6.25624e-183	29.92	85.3	52.25	1.51144	1.23563e-163
FBgn0039510	CG3339	0.38	1.13	0.4	1.57225	2.62472e-20	0.64	1.49	0.67	1.21917	8.86802e-13
FBgn0052506	CG32506	0.26	0.77	0.29	1.56635	2.29594e-06	0.41	0.9	0.35	1.1343	0.000117087
FBgn0051281	Tpl94D	71.29	210.42	94.45	1.5615	3.14294e-299	106.7	225.78	129.91	1.08136	1.69642e-180
FBgn0261287	ymp	88.55	261.33	130.93	1.56131	0	142.65	322.23	139.51	1.17561	0
FBgn0032163	TbCMF46	1.01	2.98	0.83	1.56096	1.76845e-06	1.43	4.04	1.14	1.49834	7.95558e-08
FBgn0263050	CG43345	3.77	11.11	3.94	1.55922	8.98636e-26	3.76	10.65	4.86	1.50205	4.16522e-24
FBgn0015801	Reg-5	3.38	9.96	4.15	1.55912	3.30904e-24	3.48	7.87	5.4	1.17728	2.10762e-11
FBgn0029747	CG5062	13.55	39.87	18.74	1.55701	2.99608e-83	15.54	33.13	20.24	1.09215	1.9674e-40
FBgn0031117	GstT3	9.28	27.3	10.3	1.5567	1.71783e-23	9.13	25.71	8.38	1.49364	1.22096e-20
FBgn0050151	CG30151	9.7	28.47	7.98	1.55339	1.10025e-26	7.39	18.84	5.23	1.35015	6.79472e-15
FBgn0039812	CG15548	8.63	25.31	11.07	1.55228	1.87122e-65	11.53	25.7	15.63	1.15638	1.8635e-42
FBgn0038359	CG5614	102.52	300.4	132.89	1.55098	0	142.32	357.38	163.73	1.32832	0
FBgn0031753	CG13999	2.82	8.26	3.44	1.55045	2.16402e-09	3.82	10.55	5.5	1.4656	1.04846e-10
FBgn0032857	CG10947	11.21	32.82	14.04	1.54979	3.5304e-57	15.83	41.97	18.33	1.4067	1.80863e-61
FBgn0036014	CG3222	63.78	186.68	77.61	1.54939	2.42216e-237	101.24	221.07	96.76	1.12672	1.13e-170
FBgn0039887	CG2053	28.68	83.58	33.26	1.54311	1.32949e-105	46.69	102.54	51.24	1.135	7.39546e-77
FBgn0037714	CG9396	11.54	33.61	20.55	1.54225	1.15204e-21	3.8	42.02	7.46	3.467	1.44442e-67
FBgn0052161	CG32161	20.16	58.71	24.75	1.54211	7.58876e-42	29.69	74.91	35.74	1.33518	1.33473e-42
FBgn0038878	CG3301	3.57	10.39	1.4	1.5412	6.30416e-09	4.99	12.29	3.88	1.30037	1.82415e-08
FBgn0028979	tio	4.4	12.77	5.49	1.53718	1.36125e-72	5.68	11.51	6.04	1.01892	1.07575e-34
FBgn0267727	Pen	239.25	693.17	274.3	1.53469	0	275	589.67	313.22	1.10048	0
FBgn0035197	CG9130	52.52	152.14	74.4	1.53446	0	71.81	162.9	87.95	1.18173	0
FBgn0034129	Parp16	10.26	29.71	11.37	1.53392	8.98086e-44	19.41	41.78	18.84	1.10601	5.2869e-37
FBgn0052086	CG32086	8.28	23.97	16.13	1.53353	4.69398e-36	11.28	27.89	17.3	1.30598	7.0489e-33
FBgn0031723	CG7251	58.45	169.2	74.76	1.53345	1.098e-192	92.76	187.79	102.73	1.01755	3.34934e-112
FBgn0032424	CG17010	22.15	63.92	27.59	1.52896	1.17878e-84	29.86	62.17	30.05	1.058	1.09769e-46
FBgn0034846	CG9863	9.8	28.24	16.53	1.52689	1.34889e-30	15.46	34.62	22.64	1.16307	9.01522e-25
FBgn0037454	CG1137	46.39	133.48	64.53	1.52474	1.42976e-167	75.82	158.69	80.22	1.06556	2.55326e-113
FBgn0035568	CG18418	50.16	144.23	65.57	1.52376	7.98668e-150	88.44	192.41	82.3	1.12141	2.02334e-123
BGI_novel_G000272	NA	10.68	30.7	7.23	1.52333	3.15624e-47	12.51	25.37	10.47	1.02004	1.72988e-21
FBgn0034417	CG15117	3.09	8.87	2.95	1.52133	6.31346e-23	3.52	8.26	3.01	1.23057	3.47148e-14
FBgn0032522	CG16848	19.15	54.97	24.88	1.5213	4.2015e-61	29.43	63.93	35.82	1.11921	3.29248e-44
FBgn0051286	CG31286	28.36	81.38	39.67	1.52082	1.74814e-139	45.95	98.66	50.96	1.1024	4.58422e-102
FBgn0028372	isopeptidase-T-3	13.76	39.45	17.18	1.51954	7.92346e-61	15.54	31.43	19.09	1.01616	1.88154e-24
FBgn0035034	CG3565	32.18	92.24	51.25	1.51923	1.24935e-74	62.81	132.87	69.04	1.08095	7.42476e-63
FBgn0033705	CG13168	83.24	237.97	108.12	1.51543	0	123.52	266.9	142.14	1.11155	1.20278e-229
FBgn0046878	Obp83cd	2.76	7.88	2.77	1.51353	1.20193e-07	1.46	15.21	2.14	3.38098	4.17186e-33
FBgn0037571	CG11694	20.51	58.46	25.47	1.51112	1.73352e-49	35.73	80.19	41.88	1.16629	2.96948e-45
FBgn0035273	CG12020	25.96	73.99	32.69	1.51104	5.82412e-84	42.66	98.04	52.55	1.20049	1.31165e-77
FBgn0032669	CG15155	15.55	44.3	25.49	1.51039	7.67832e-37	12.29	54.95	20.35	2.16063	1.76162e-72
FBgn0032312	CG14071	23.63	67.26	32.52	1.50913	8.1556e-41	42.14	96.95	43.99	1.20205	2.54936e-41
FBgn0051272	CG31272	6.29	17.9	7.63	1.50883	1.29109e-36	5.94	19.36	6.86	1.70454	4.28126e-46
FBgn0085318	CG34289	22.55	64.02	30.21	1.5054	6.42664e-27	36.35	96.49	34	1.40842	3.68888e-44
FBgn0035139	CG13891	16.68	47.34	22.85	1.50494	2.67154e-32	27.94	84.66	32.66	1.59935	3.6349e-61
FBgn0053191	CG33191	14.52	41.08	21.37	1.50039	1.01108e-58	30.57	62.35	33.3	1.02827	4.04702e-49
FBgn0051436	CG31436	6.67	18.87	8.86	1.50034	2.63952e-25	10.02	20.34	7.3	1.02144	2.06564e-15
FBgn0033727	Or49a	0.35	0.99	0.71	1.50007	2.03392e-06	0.36	1.05	0.47	1.54432	8.53326e-07
FBgn0032039	CG13385	17.86	50.35	19.7	1.49526	1.2506e-56	21.35	43.26	23.49	1.0188	3.15104e-27
FBgn0262102	CG42855	59.33	167	80.35	1.49301	4.67642e-137	93.46	193.25	118.89	1.04805	6.2473e-91
FBgn0036279	Ncc69	7.47	21	8.69	1.49121	4.66176e-80	9.26	19.77	8.42	1.09423	5.9972e-45
FBgn0041150	hoe1	2.22	6.24	1.53	1.49099	8.87374e-21	2.76	7.58	2.49	1.45753	1.15286e-23
FBgn0035781	CG8560	34.52	96.94	38.61	1.48966	1.72433e-136	51.44	119.66	57.14	1.21798	1.12412e-122
FBgn0267408	AOX1	11.82	33.16	13.03	1.48821	2.5076e-130	11.73	31.61	11.49	1.43018	4.60862e-116
FBgn0038321	CG6218	16.4	46	20.75	1.48794	1.16046e-40	26.66	54.45	33.87	1.03026	8.78726e-33
FBgn0025821	I-t	46.33	129.74	55.01	1.4856	3.38222e-99	66.29	138.33	70.25	1.06125	1.61989e-62
FBgn0034671	CG13494	18.62	52.14	27.4	1.48554	1.46009e-13	30.41	75.91	38.27	1.31974	9.75232e-19
FBgn0038052	CG5538	219.1	613.11	280.79	1.48456	0	335.01	683.26	363.75	1.02823	0
FBgn0030661	CG8105	11.8	33.02	19.13	1.48455	1.43496e-47	18.71	40.71	21.48	1.12157	7.08124e-38
FBgn0032908	CG9270	1.15	3.21	1.5	1.48094	7.92746e-14	0.91	3.23	1.79	1.8276	7.19936e-18
FBgn0035173	CG13907	3.21	8.96	3.73	1.48093	7.6358e-33	3.21	10.71	4.62	1.73831	5.10522e-48
FBgn0034105	CG7755	24.26	67.67	36.38	1.47994	2.73332e-79	32.76	88.75	40.8	1.43781	2.85264e-98
FBgn0034099	CG15708	34.64	96.54	46.06	1.47869	8.68542e-79	52.5	126.73	60.42	1.27137	2.45854e-81
FBgn0030778	CG4678	1.11	3.09	0.95	1.47705	1.07868e-19	1.19	3.74	1.08	1.65208	5.95634e-22
FBgn0052811	CG32811	8.6	23.93	15.46	1.47641	1.20297e-08	15.59	36.11	22.89	1.21178	1.96926e-09
FBgn0038218	CG14841	19.61	54.56	21.27	1.47625	7.96124e-46	30.1	68.21	28.93	1.18022	2.07558e-40
FBgn0039844	CG1607	2.22	6.16	2.16	1.47237	8.6385e-18	1.84	4.59	1.08	1.31879	1.75048e-11
FBgn0264301	CG43779	8.29	22.97	11.1	1.47031	1.13739e-17	11.23	26.32	14.05	1.2288	2.0133e-15
FBgn0032065	CG12438	14.36	39.69	16.74	1.46672	2.21552e-32	22.86	53.11	25.64	1.21616	3.53272e-32
FBgn0052462	CG32462	12.61	34.84	14.62	1.46618	9.6306e-39	16.61	33.78	18.14	1.02412	6.96794e-22
FBgn0034700	CG11269	4.67	12.86	7.13	1.4614	3.93934e-05	7.3	16.1	11.55	1.14109	0.000153295
FBgn0037230	CG9780	10.51	28.92	6.58	1.4603	4.38212e-57	6.21	27.41	5.77	2.14204	1.24721e-90
FBgn0034364	CG5493	10.24	28.13	20.2	1.45789	1.52484e-29	10.95	24.13	17.1	1.1399	1.30836e-16
FBgn0260954	CG42586	329.66	905.53	330.36	1.45778	1.4382e-239	357.79	718.16	306.81	1.00519	2.49916e-105
FBgn0035047	Pof	163.17	447.95	241.71	1.45696	0	221.25	454.4	295.56	1.03829	0
FBgn0053489	CG33489	26.58	72.71	47.26	1.45181	1.00474e-99	36.01	89.89	55.11	1.31976	2.93198e-90
FBgn0032741	Sidpn	2.32	6.34	2.47	1.45036	4.76604e-13	2.87	6.03	3.12	1.07111	5.29122e-08
FBgn0036551	CG17029	9.74	26.59	11.18	1.44889	6.2725e-22	5.75	29.21	9.77	2.34483	1.46746e-51
FBgn0265046	CG44163	16.37	44.65	21.03	1.44761	3.73072e-18	27.72	57.35	30.08	1.04887	3.54338e-14
FBgn0085204	CG34175	20.96	57.06	21.65	1.44484	2.42654e-31	36.06	76.3	32.97	1.08128	1.24377e-26
FBgn0003187	qua	24.48	66.63	35.01	1.44457	3.967e-194	35.54	78.2	38.44	1.13772	9.80128e-156
FBgn0004876	cdi	18.66	50.76	25.01	1.44374	8.10098e-251	20.27	43.99	26.87	1.11783	1.29386e-150
FBgn0011273	Acam	102.41	278.51	121.36	1.44337	6.39932e-126	175.35	388.28	198.51	1.14686	1.1042e-132
FBgn0050350	CG30350	40.85	110.9	52.87	1.44085	1.62354e-128	61.11	126.05	68.85	1.04452	1.02955e-87
FBgn0033706	Vha36-2	15.69	42.46	20.35	1.43626	1.71413e-47	18.92	43.67	24.62	1.20673	2.41684e-37
FBgn0261015	Pif1A	37.24	100.73	47.08	1.43557	4.7872e-301	53.11	113.7	56.68	1.09818	1.80107e-213
FBgn0051245	CG31245	29	78.39	38.55	1.43462	4.61644e-63	38.69	96.27	52.48	1.31513	3.9133e-67
FBgn0053490	CG33490	23.01	62.17	35.53	1.43396	2.26752e-93	32.74	72.72	43.85	1.1513	4.1923e-77
FBgn0031724	CG18266	97.04	261.92	99.31	1.43247	0	149.19	312.81	119.94	1.06814	3.33182e-298
FBgn0050284	CG30284	12.35	33.32	14.94	1.43188	5.99192e-34	15.49	32.87	19.81	1.08543	2.2958e-20
FBgn0022710	Ac13E	0.33	0.89	0.39	1.43134	1.55672e-07	0.16	0.49	0.23	1.61471	2.78524e-05
FBgn0029084	gom	20.42	55	27.96	1.42945	1.99744e-61	26.69	54.51	33.95	1.03022	9.9179e-37
FBgn0039594	CG9990	1.3	3.5	2.12	1.42884	3.46588e-14	1.37	3.14	2.41	1.19659	2.75016e-10
FBgn0051467	CG31467	10.94	29.43	12.26	1.42767	1.77185e-43	14.1	32.36	15.22	1.19852	2.21662e-36
FBgn0039413	CG14556	22.13	59.47	28.85	1.42616	1.19452e-60	35.04	80.37	35.12	1.19765	6.29114e-62
FBgn0051798	CG31798	27.8	74.62	37.54	1.42448	7.16232e-108	39	80.72	48.98	1.04945	1.69506e-69
FBgn0052987	CG32987	1.91	5.12	3.52	1.42257	1.5259e-18	2.57	7.73	4.52	1.5887	1.24687e-09
FBgn0031168	CG1722	18.64	49.9	20.26	1.42064	2.9634e-49	24.94	51.69	28.23	1.05142	4.92542e-32
FBgn0032878	CG9316	18.85	50.46	29.44	1.42058	1.2324e-93	29.75	67.61	31.68	1.18435	1.11282e-93
BGI_novel_G000140	NA	20.34	54.3	30.11	1.41663	4.94054e-104	26.68	65.09	38.31	1.28668	2.03696e-106
FBgn0085447	sif	0.09	0.24	0.19	1.41504	0.000159573	0.04	0.37	0.05	3.20945	6.6393e-10
FBgn0033952	Adgf-E	16.34	43.56	19.21	1.4146	2.55982e-66	26.21	55.33	28.55	1.07794	1.09774e-54
FBgn0038539	Atg8b	84.75	225.67	117.95	1.41293	2.2823e-113	116.77	266.31	176.19	1.18944	8.65312e-102
FBgn0262017	CG42830	52.86	140.73	71.14	1.41268	2.15802e-79	97.26	198.53	108.34	1.02944	1.75763e-67
FBgn0034985	CG3328	2.12	5.64	2.16	1.41163	9.05434e-25	2.3	5.85	2.25	1.3468	6.41342e-24
FBgn0037387	CG1213	2.29	6.09	3.66	1.41109	6.92822e-11	1.82	5.72	2.98	1.65208	1.66125e-12
FBgn0266801	CG45263	6.89	18.3	6.62	1.40927	4.4563e-59	7.45	16.13	10.11	1.11443	2.91218e-29
FBgn0035943	CG5653	16.68	44.11	22.6	1.40299	6.19074e-54	25.2	56.39	27.54	1.16202	5.28574e-51
FBgn0003867	tsl	16.49	43.55	15.37	1.40108	5.71262e-50	14.97	33.56	13.9	1.16467	9.55772e-29
FBgn0265257	CG44271	32.19	84.96	46.9	1.40017	1.35947e-31	60.79	124.3	69.72	1.03192	2.07528e-28
FBgn0036403	CG6661	50.37	132.89	67.98	1.3996	4.11364e-216	78.72	161.55	82.38	1.03718	2.20472e-162
FBgn0031235	CG13693	28.53	75.17	29.76	1.39768	1.0556e-102	38.96	92.86	44.01	1.25306	4.15342e-106
FBgn0085354	CG34325	14.94	39.36	15.03	1.39755	1.45217e-40	19.41	40.16	15.44	1.04896	3.0519e-27
FBgn0053460	CG33460	12.66	33.32	21.09	1.39611	8.40564e-30	13.23	29.19	12.94	1.14166	7.153e-20
FBgn0003889	betaTub85D	379.88	998	466.63	1.3935	0	505.93	1013.76	573.82	1.00271	0
FBgn0025628	CG4199	5.92	15.55	7.45	1.39325	1.80077e-30	6.71	17.37	6.21	1.37221	2.58498e-32
FBgn0030242	sofe	21.68	56.86	31.52	1.39105	8.94272e-107	26.21	52.51	35.78	1.00247	6.04232e-59
FBgn0033610	CG18335	62.27	163.31	82.03	1.391	6.59136e-176	81.83	163.76	99.9	1.00088	3.13738e-104
FBgn0038089	d-cup	10.25	26.86	12.89	1.38984	1.15612e-24	18.93	38.81	21.98	1.03575	2.54602e-22
FBgn0034820	CG13538	24.14	63.25	21.48	1.38964	3.74218e-50	36.03	80.35	27.74	1.1571	1.5471e-47
FBgn0036552	CG17028	1.04	2.72	1.53	1.38702	8.22104e-05	0.92	3.5	0.71	1.92765	6.17056e-10
FBgn0033574	Spn47C	15.28	39.94	16.64	1.38619	1.10763e-46	20.88	42.6	20.4	1.02873	6.8464e-31
FBgn0034909	CG4797	4.57	11.93	6.76	1.38433	3.99954e-16	4.43	10.44	3.86	1.23674	8.04138e-14
FBgn0036328	CG10749	30.6	79.88	32.32	1.3843	4.28174e-75	39.98	81.64	43.53	1.03	3.36402e-48
FBgn0033371	CNT1	34.74	90.67	48.15	1.38403	1.41073e-209	51.41	104.51	53.75	1.02352	1.06307e-148
FBgn0037696	GstZ1	2.81	7.31	4.93	1.3793	1.57992e-06	2.7	8.13	4.92	1.5903	2.007e-08
FBgn0015770	MstProx	23.93	62.19	37.43	1.37786	5.1811e-291	38	85.16	46.63	1.16418	0
FBgn0085336	CG34307	3.76	9.76	2.52	1.37615	1.35291e-06	5.61	15.94	3.65	1.50658	3.70914e-11
FBgn0040942	CG12643	3.31	8.57	5.02	1.37246	3.05628e-08	2.76	6.67	2.93	1.27302	4.5916e-06
FBgn0034198	CG11400	8.03	20.78	12.23	1.37172	1.41056e-13	9.6	31.23	9.97	1.70183	9.47588e-24
FBgn0031758	Ucp4B	15.55	40.15	26.81	1.36849	3.24026e-35	25.6	58.65	34.09	1.19599	1.94218e-40
FBgn0001217	Hsc70-2	86.67	223.49	151.07	1.36661	0	101.77	227.21	147.64	1.15871	2.5602e-300
FBgn0030617	CG9095	0.54	1.39	0.62	1.36405	1.46363e-06	0.46	1.45	0.85	1.65635	3.16416e-08
FBgn0028494	CG6424	1.91	4.91	1.25	1.36215	2.48646e-16	1.86	4.45	1.18	1.2585	1.47338e-14
FBgn0001187	Hex-C	9.46	24.27	12.06	1.35926	1.20547e-29	7.14	25.66	4.74	1.84553	1.99953e-47
FBgn0033110	CG9447	1.57	4.02	1.75	1.35643	1.50861e-28	2.25	4.69	1.73	1.05966	5.36972e-22
FBgn0034383	CG17821	16.22	41.53	19.17	1.35638	7.79316e-50	22.17	53.6	26.15	1.27362	3.9335e-56
FBgn0039029	CG4704	4.54	11.61	5.46	1.3546	1.82554e-20	4.96	14.78	6.52	1.57523	9.55002e-27
FBgn0011225	jar	24.61	62.92	32.83	1.35427	3.71698e-208	27.35	61.79	32.85	1.17583	1.27172e-169
FBgn0035491	Dpy-30L2	159.54	406.28	233.32	1.34856	1.40525e-155	204.37	417.55	297.66	1.03077	3.04564e-103
FBgn0032911	tadr	1.6	4.07	1.81	1.34696	3.49862e-11	2.33	5.02	2.52	1.10736	1.96344e-11
FBgn0033075	Pld	1.3	3.3	1.18	1.34395	1.51497e-09	1.5	3.81	1.17	1.34483	1.92934e-07
FBgn0033701	CG13171	13.98	35.23	18.89	1.33344	4.96852e-10	18.62	63.47	34.4	1.76922	6.10272e-25
FBgn0051010	CG31010	30.53	76.91	41.41	1.33294	2.3485e-82	43.53	94.29	53.67	1.11509	3.2817e-77
FBgn0259922	Skadu	35.83	90.15	47.9	1.33116	1.41243e-43	46.93	98.53	59.76	1.07005	8.62868e-34
FBgn0037486	CG14605	40.45	101.76	42.44	1.33096	7.52108e-118	60.75	123.58	52.94	1.02449	7.81158e-94
FBgn0036778	Cyp312a1	40.28	101.21	55.64	1.32922	5.66808e-137	57.17	117.63	62.83	1.04093	2.44114e-110
FBgn0039077	CG17380	36.46	91.48	47.6	1.32714	6.01572e-73	60.97	134.45	66.09	1.1409	1.78237e-81
FBgn0034173	CG9010	70.47	176.79	82.4	1.32696	3.09004e-164	106.16	229.16	109.01	1.11011	3.84222e-159
FBgn0033499	CG12914	10.2	25.57	10.73	1.32588	6.4921e-27	11.67	27.02	14.36	1.21122	3.57524e-23
FBgn0032587	CG5953	2.28	5.7	2.05	1.32193	1.04253e-16	1.89	4.01	1.76	1.08522	2.1467e-13
FBgn0037817	Cyp12e1	8.3	20.73	13.74	1.32054	1.31486e-26	6.11	17.89	10.53	1.54991	8.2134e-29
FBgn0051115	CG31115	13.15	32.84	20.2	1.32039	1.02424e-24	17.88	42.71	24.4	1.25623	3.28464e-29
FBgn0039376	CG14354	28.87	72.08	44.1	1.32003	1.22958e-55	48.07	115.72	59.61	1.26743	2.68898e-82
FBgn0051816	CG31816	38.32	95.62	56.93	1.31921	1.74498e-33	54.94	115.66	71.9	1.07396	3.1656e-29
FBgn0051609	CG31609	35.31	88.01	64.37	1.31759	3.38256e-34	62.81	130.54	69.96	1.05543	4.73488e-36
FBgn0265052	St3	1.36	3.38	0.29	1.31342	0.00054106	0.66	3.36	0.36	2.34792	2.86142e-07
FBgn0014380	RhoL	2.71	6.73	1.91	1.31231	8.44874e-07	1.48	6.08	1.82	2.03847	4.32182e-11
FBgn0038944	CG5388	26.09	64.77	31.66	1.31183	1.7348e-34	35.54	77.19	45.23	1.11897	1.38981e-31
FBgn0034139	CG4927	1.02	2.53	0.22	1.31057	0.00054106	0.49	3.26	0.27	2.73402	1.72681e-10
FBgn0261832	CG42764	17.16	42.55	25.61	1.31011	6.44842e-26	22.25	54.35	27.83	1.28847	3.3823e-32
FBgn0032910	CG9265	5.31	13.16	7.77	1.30938	7.56398e-24	5.08	14.03	5.59	1.46561	8.5703e-28
FBgn0051161	CG31161	45.82	113.45	51.85	1.30801	9.90834e-140	59.05	130.92	65.21	1.14868	2.45372e-130
FBgn0025616	CG13359	9.57	23.69	10.98	1.30769	4.62932e-33	12.08	25.36	12.94	1.06993	7.67198e-26
FBgn0037824	CG14684	11.85	29.33	11.34	1.30749	1.14196e-10	17.4	36.34	16.62	1.06247	1.33631e-09
FBgn0032172	CG5850	19.47	48.16	19.26	1.30658	3.56538e-98	18.87	39.05	20.03	1.04923	9.88968e-53
FBgn0028955	CG8788	2.41	5.96	3.16	1.30628	1.26975e-07	2.05	4.69	3.35	1.19396	7.54758e-06
FBgn0040967	CG18666	19.94	49.2	23.48	1.30299	7.39954e-18	23.5	61.75	27.74	1.39378	3.2982e-24
FBgn0003748	Treh	25.93	63.89	33.57	1.30097	1.0333e-131	29.47	59.96	36.41	1.02475	4.39632e-84
FBgn0243486	rdo	1.49	3.67	1.06	1.30047	5.38538e-12	1.73	4	1.71	1.20923	1.28929e-11
FBgn0030722	CG12395	20.26	49.89	27.69	1.30012	1.80217e-36	31.3	63.52	37.25	1.02105	1.76421e-31
FBgn0037413	Osi5	2.79	6.87	1.89	1.30004	1.18117e-05	3.96	10.32	4.5	1.38187	2.00876e-08
FBgn0015033	Cyp4d8	6.25	15.38	3.85	1.29913	4.1977e-19	5.3	19.59	4.54	1.88605	1.06697e-39
FBgn0037736	CG12950	0.94	2.31	0.78	1.29716	1.68651e-07	0.8	1.88	0.82	1.23266	8.2276e-06
FBgn0032731	Swip-1	5.04	12.37	2.72	1.29535	1.52767e-16	4.72	11.81	2.38	1.32315	1.57548e-17
FBgn0036369	CG10089	30.1	73.66	33.69	1.29112	5.57276e-100	40.45	88.8	43.17	1.13442	1.40027e-78
FBgn0085315	CG34286	24.22	59.2	32.43	1.2894	9.3552e-29	38.64	80.04	48.32	1.05063	6.20184e-24
FBgn0039420	CG6154	1.6	3.91	1.36	1.2891	2.42718e-06	0.98	4.44	1.56	2.17971	2.73676e-11
FBgn0036723	CG12229	51.33	124.97	66.67	1.28371	9.5102e-177	81.92	168.84	86.49	1.04337	8.47182e-170
FBgn0026315	Ugt35a	7.74	18.83	6.82	1.28263	1.45055e-25	4.56	20.69	4.64	2.18183	6.54248e-57
FBgn0037962	CG6971	54.56	132.67	77.56	1.28193	2.5947e-86	84.47	187.68	103.37	1.15176	4.46488e-102
FBgn0043841	vir-1	91.42	222.28	84.24	1.2818	9.26562e-157	85.59	186.04	91.34	1.1201	2.85204e-106
FBgn0262351	CG43049	30.25	73.51	26.3	1.28101	5.45218e-36	43.34	97.26	31.36	1.16615	8.73946e-41
FBgn0053252	CG33252	30.99	75.2	36.73	1.27893	7.64752e-43	42.67	90.98	42.3	1.09233	4.19188e-40
FBgn0032252	loh	2.95	7.14	4.11	1.27521	3.03682e-39	3.74	7.52	4.6	1.00769	5.4384e-39
FBgn0030840	p-cup	12.67	30.65	16.55	1.27447	2.38438e-42	16.21	34.85	17.48	1.10427	3.99544e-38
FBgn0261536	CG42660	4.42	10.68	6.47	1.27279	3.83478e-21	4.55	14.4	6.61	1.66213	2.32238e-41
FBgn0261537	CG42661	4.42	10.68	6.47	1.27279	3.83478e-21	4.55	14.4	6.61	1.66213	2.32238e-41
FBgn0040345	CG3708	15.86	38.31	25.03	1.27233	4.29952e-36	25.92	55.69	28.86	1.10335	3.16742e-41
FBgn0032774	CG17549	8.96	21.61	6.03	1.27013	3.23708e-18	9.24	19.46	5.51	1.07455	1.11299e-12
FBgn0037720	CG8312	13.94	33.61	14.37	1.26966	1.09581e-83	12.28	30.42	14.56	1.30871	2.91526e-75
FBgn0039041	CG13838	39.2	94.35	50.36	1.26717	2.25702e-29	59.53	134.73	85.67	1.17838	2.2473e-33
FBgn0265373	CG44314	4.26	10.25	5.26	1.2667	5.14574e-11	7.05	14.39	6.33	1.02937	6.26144e-10
FBgn0038217	CG14840	38.79	93.26	49.47	1.26557	1.28353e-64	50.11	109.28	65.63	1.12486	2.3837e-62
FBgn0010434	cora	4.64	11.15	4.74	1.26485	4.413e-46	4.38	10.31	5.07	1.23504	4.62324e-45
FBgn0038610	CG7675	2.37	5.68	1.47	1.261	1.02836e-05	2.96	9.1	3.85	1.62027	1.02906e-11
FBgn0037163	laza	2.04	4.88	2.25	1.25831	2.12578e-09	2.06	4.72	3.04	1.19614	1.76257e-08
FBgn0028987	Spn28F	2.01	4.8	2.34	1.25584	2.42524e-05	1.79	4.58	1.95	1.35539	1.4396e-05
FBgn0037016	CG13252	4.63	11.03	3.56	1.25235	4.03882e-21	2.9	6.84	3.38	1.23794	2.36876e-13
FBgn0034363	CG5327	15.28	36.24	19.51	1.24594	2.18154e-56	19.22	41.4	21.72	1.10702	7.19942e-48
FBgn0029966	Ir7c	1.49	3.51	1.63	1.23616	6.00284e-06	1.43	3.07	1.51	1.10222	2.6455e-05
FBgn0034824	Klp59C	61.59	144.88	68.94	1.23409	1.03047e-208	80.05	160.38	78.99	1.00252	5.63098e-164
FBgn0051682	Tengl1	37.78	88.64	50.3	1.23034	4.11334e-65	51.82	113.08	55.46	1.12576	1.3989e-71
FBgn0032419	CG17217	15.44	36.01	24.59	1.22172	4.95448e-15	22.49	60.87	35.77	1.43645	6.19138e-31
FBgn0002719	Men	160.61	373.01	133.59	1.21565	0	142.52	345.96	139.46	1.27944	0
FBgn0028496	CG30116	0.28	0.65	0.42	1.21501	0.00054674	0.24	0.65	0.19	1.43741	1.10467e-05
FBgn0262482	CG43072	11.38	26.4	16.97	1.21404	5.79818e-07	21.89	45.29	22.94	1.04892	6.12066e-09
FBgn0261686	CG42733	44.33	102.78	54.08	1.2132	1.59038e-36	63.64	155.18	71.75	1.28594	3.6534e-56
FBgn0005654	Orc3	17.56	40.65	20.33	1.21096	1.5434e-96	20.7	43.6	24.09	1.0747	4.0505e-76
FBgn0264746	CG44004	6.91	15.98	4.96	1.20951	5.55778e-30	7.75	19.41	5.76	1.32453	4.75216e-43
FBgn0259146	fid	0.55	1.27	0.48	1.20732	4.23622e-06	0.22	0.95	0.54	2.11042	1.06595e-10
FBgn0026565	CG1315	18.56	42.8	21.96	1.20541	1.838e-40	25.76	53.17	29.59	1.04548	2.39086e-40
FBgn0041181	Tep3	1.18	2.72	1.6	1.20482	3.16236e-16	1.09	2.83	1.65	1.37647	4.6725e-23
FBgn0262169	magu	6.87	15.82	9.29	1.20337	7.02266e-31	7.01	14.66	9.31	1.0644	9.84216e-24
FBgn0041182	Tep2	81.48	187.28	96.77	1.20068	0	72.9	154.63	89.94	1.08483	0
FBgn0010395	Itgbn	1.08	2.48	1.09	1.19931	6.86866e-07	0.63	2.1	1.44	1.73697	3.23902e-09
FBgn0039425	CG5432	50.95	116.48	57.02	1.19293	5.4019e-148	63.98	132.46	68.61	1.04986	1.30807e-135
FBgn0035569	CG15876	31.05	70.92	34.11	1.1916	1.15634e-28	33.93	69.31	45.82	1.0305	5.11028e-22
FBgn0038679	CG6040	2.3	5.24	2.29	1.18793	1.19341e-23	1.97	4.18	2.06	1.08531	7.1425e-17
FBgn0038706	CG3517	128.36	292.24	169.35	1.18696	2.93156e-259	181.74	363.87	203.61	1.00155	6.13858e-243
FBgn0053202	dpr11	0.84	1.91	1.07	1.18511	8.33696e-18	0.9	2.12	1.03	1.23607	4.95482e-18
FBgn0025682	scf	67.36	152.52	64.87	1.17903	8.037e-153	66.19	157.95	72.36	1.25478	6.72888e-173
FBgn0031646	CG2837	1.98	4.48	2.73	1.178	0.000115154	2.4	7.12	2.94	1.56884	4.40746e-09
FBgn0085454	CG34425	39.9	90.27	44.51	1.17786	4.60486e-100	50.79	104.18	51.39	1.03646	3.50446e-93
FBgn0042710	Hex-t2	54.43	122.32	62.89	1.16819	1.02734e-118	76.59	158.72	74.75	1.05126	1.71645e-128
FBgn0047338	CG32148	86.15	193.34	91.66	1.16622	6.56486e-48	130.35	286.8	132.42	1.13765	1.96981e-67
FBgn0262891	CG43246	14.68	32.92	11.43	1.16511	3.2157e-12	19.28	41.63	15.83	1.11052	5.24242e-14
FBgn0031703	CG12512	9.74	21.84	8.31	1.16498	2.59034e-29	10.09	22.84	6.96	1.17864	7.32148e-31
FBgn0054027	CG34027	3.51	7.86	3.4	1.16306	1.38307e-24	3.61	7.68	4.03	1.08911	2.93752e-21
FBgn0038790	MtnC	3.65	8.15	1.8	1.1589	3.17002e-10	1.03	6.76	2.9	2.71438	4.05708e-10
FBgn0039238	CG7016	4.02	8.96	4.52	1.1563	2.31068e-08	3.3	7.02	5.18	1.08901	2.89228e-06
FBgn0033372	CG13742	12.64	28.16	16.89	1.15565	3.08296e-40	17.15	35.01	18.35	1.02956	1.49331e-41
FBgn0264298	CG43776	1.65	3.66	2.67	1.14938	3.12224e-09	1.01	2.24	1.69	1.14914	0.000210914
FBgn0031970	CG7227	1.15	2.55	1.66	1.14886	0.000298536	0.81	2.36	0.83	1.54279	2.64262e-06
FBgn0065110	ppk10	5.05	11.19	7.32	1.14785	1.38421e-12	6.71	14.46	9.14	1.10768	6.08972e-15
FBgn0003250	Rh4	5.73	12.68	3.79	1.14595	2.03286e-09	6.84	14.16	6.08	1.04975	1.80155e-09
FBgn0053234	CG33234	11.46	25.19	19.14	1.13624	1.64044e-34	13	34.46	20.15	1.40641	7.27148e-52
FBgn0028572	qtc	36.02	79.06	46.46	1.13415	2.2253e-109	41.34	87.62	51.15	1.08372	5.22898e-102
FBgn0067783	DPCoAC	25.49	55.92	34.95	1.13343	3.59264e-40	26.68	58.73	38.34	1.13834	1.90808e-42
FBgn0034957	CG3121	41.89	91.83	53.06	1.13236	2.13934e-125	53.81	119.91	58.26	1.15601	4.619e-167
FBgn0054049	CG34049	2.72	5.96	3.97	1.13171	0.000134844	3.21	6.9	4.29	1.10402	5.87974e-05
FBgn0051347	CG31347	43.89	96.15	52.61	1.13139	1.24516e-47	57.55	117.97	64.55	1.03553	3.64464e-50
FBgn0039049	CG6726	37.1	81.1	38.22	1.12828	9.89696e-78	26.41	77.26	39.34	1.54864	4.12212e-103
FBgn0264433	CG43851	19.44	42.45	20.2	1.12674	1.12261e-11	32.2	73.02	35.94	1.18123	2.13772e-20
FBgn0005779	PpD6	8.12	17.7	8.74	1.1242	6.3168e-15	10.07	21.44	12.92	1.09024	7.1425e-17
FBgn0030998	CG14195	1.13	2.46	1.75	1.12234	0.000466702	0.77	2.71	0.5	1.81536	4.3432e-09
FBgn0034477	CG13872	15.79	34.36	24.89	1.12172	1.22103e-41	23.1	46.8	33.6	1.01862	8.5836e-48
FBgn0034225	veil	4.67	10.13	3.81	1.11714	2.07916e-13	2.25	8.76	2.55	1.96101	5.42056e-25
FBgn0036553	CG17027	7.61	16.48	10.15	1.11475	2.09358e-17	4.17	16.96	4.64	2.02402	3.09128e-36
FBgn0051122	CG31122	1.71	3.7	1.93	1.11353	2.24058e-08	1.06	2.86	1.86	1.43195	2.21346e-08
FBgn0264897	CG44088	3.31	7.16	1.28	1.11313	0.000125883	4.19	12.33	3.16	1.55715	8.77748e-07
FBgn0033042	Tsp42A	32.91	70.83	38.5	1.10583	7.40232e-37	42.2	91.32	48.4	1.11369	8.78098e-44
FBgn0031258	CG4297	0.99	2.13	1.59	1.10535	2.79806e-10	0.81	1.9	1.55	1.23001	2.05226e-10
FBgn0040350	CG3690	1.48	3.18	1.78	1.10343	1.70934e-05	0.87	4.08	1.33	2.22948	3.29824e-15
FBgn0041096	rols	1.36	2.92	1.66	1.10236	1.46126e-11	1.41	2.97	1.01	1.07477	1.68685e-07
FBgn0265194	Trpm	2.58	5.53	3	1.09991	1.3244e-19	2.2	4.8	3.49	1.12553	5.04294e-17
FBgn0036441	CG13476	93.42	200.15	101.64	1.09928	7.25638e-73	146.68	304.17	149.92	1.05221	7.29854e-102
FBgn0263132	Cht6	0.44	0.94	0.72	1.09516	2.90574e-06	0.16	0.79	0.59	2.30378	1.4396e-05
FBgn0262475	bru2	4.71	10.05	3.97	1.0934	1.99242e-21	4.92	10.96	5.19	1.15552	7.19098e-18
FBgn0038796	eIF3g2	49.87	106.4	65.7	1.09325	7.67532e-76	59.26	125.33	75.33	1.0806	3.02672e-91
FBgn0037170	Trxr-2	11.12	23.68	15.08	1.09051	4.92342e-25	11.74	25.78	17.7	1.13482	1.42706e-28
BGI_novel_G000351	NA	0.8	1.7	1.3	1.08746	0.000134844	0.63	1.7	1.28	1.43211	5.34636e-06
FBgn0034807	CG9897	4.9	10.41	2.99	1.08712	3.22754e-06	5.79	13.32	4.88	1.20196	5.78818e-09
FBgn0023097	bon	8.81	18.7	13.57	1.08582	6.26484e-52	6.48	14.91	12.51	1.20221	2.49152e-49
FBgn0262818	CG43189	3.35	7.09	3.61	1.08162	4.90864e-05	3.58	7.43	4.14	1.0534	1.353e-05
FBgn0039102	SPE	22.38	47.28	12.86	1.07902	2.1543e-33	19.3	51.7	13.8	1.42156	5.69116e-55
FBgn0283434	CG46277	57.38	120.91	40.57	1.07531	3.87238e-147	55.78	127.42	47.65	1.19177	8.12328e-181
FBgn0004620	GluRIIA	0.56	1.18	0.77	1.07529	0.000310134	0.48	1.18	0.75	1.29768	4.2754e-05
FBgn0262473	Tl	14.1	29.64	11.23	1.07185	4.36146e-85	8.24	25.25	7.95	1.61557	7.59512e-134
FBgn0031850	Tsp	22.92	48.12	34.96	1.07003	2.10082e-56	29.97	61.84	34.12	1.04502	5.86832e-76
FBgn0032193	CG5727	34.73	72.61	26.91	1.06399	2.19202e-29	30.84	83.26	32.28	1.43282	2.28604e-52
FBgn0260453	CG17140	51.31	106.83	65.77	1.058	3.80304e-79	64.78	129.89	82.01	1.00367	7.43194e-91
FBgn0051230	CG31230	33	68.64	31.35	1.05658	4.83298e-14	53.02	107.56	54.2	1.02053	4.58398e-20
FBgn0001235	hth	1.15	2.39	1.33	1.05538	3.36716e-07	0.64	1.3	0.73	1.02237	0.000108663
FBgn0039052	CG6733	4.94	10.24	3.72	1.05163	3.03328e-08	2.04	10.98	2.16	2.42824	7.5865e-26
FBgn0266758	Esyt2	18.12	37.41	22.54	1.04584	8.6319e-60	18.31	38.27	22.44	1.06358	2.88566e-63
FBgn0033904	CG18327	4.47	9.17	3.35	1.03665	8.12986e-06	2.12	6.99	2.65	1.72123	8.18922e-09
FBgn0083942	CG34106	10.42	21.35	5.17	1.03488	4.92886e-08	11.32	35.85	9.65	1.6631	8.46048e-23
FBgn0052195	CG32195	7.35	15.05	6.84	1.03395	3.87344e-11	6.26	14.85	6.79	1.24623	3.7545e-09
FBgn0262817	CG43188	7.03	14.38	8.39	1.03247	1.94917e-07	9.92	20.25	12.67	1.02951	9.79306e-10
FBgn0034863	SkpF	48.35	98.66	64.37	1.02895	3.22438e-33	60.68	140.27	83.06	1.20891	1.01498e-59
FBgn0036490	CG6888	98.27	200.2	117.3	1.02662	1.50724e-72	119.17	280.43	157.56	1.23462	7.18196e-136
FBgn0028956	mthl3	11.8	23.84	14.12	1.0146	4.81962e-44	8.87	21.74	10.21	1.29335	2.40868e-31
FBgn0259140	CG42255	2.04	4.12	1.82	1.01408	3.10996e-25	1.23	2.74	1.26	1.15552	7.53188e-21
FBgn0035431	CG14968	22.83	46.04	24.34	1.01196	9.4225e-22	26.91	60.94	26.53	1.17925	3.16772e-36
FBgn0001228	CG4456	66.98	134.87	55.17	1.00977	1.21488e-44	80.41	161.21	81.07	1.00349	8.27812e-55
FBgn0032971	ttm3	27.96	56.17	30.2	1.00644	1.05991e-30	32.23	77.86	36.81	1.27248	4.69818e-60
FBgn0016013	Faa	2.57	5.16	3.3	1.0056	7.34374e-05	2.97	6.38	2.12	1.10309	2.11552e-06
FBgn0039368	CG17196	21.31	42.77	24.82	1.00507	7.94562e-20	26.99	57.04	31.53	1.07955	7.01886e-29
FBgn0083956	CG34120	8.74	17.53	11.65	1.00412	4.43392e-24	9.14	18.57	11.56	1.02271	4.71732e-25
FBgn0031879	uif	1.06	2.12	0.94	1	1.14743e-16	0.88	2.11	0.66	1.26167	5.14482e-22
