# Supplementary material for: dRTEL1 is essential for the maintenance of Drosophila male germline stem cells
Source: PLoS Genet. 2021 Oct 13;17(10):e1009834. doi: 10.1371/journal.pgen.1009834 (PMC8513875; doi:10.1371/journal.pgen.1009834)
Supplement: S2 Table — (XLSX) [file pgen.1009834.s011.xlsx]

## Sheet: Sheet1
S2 Table: Genes Downregulated in dRTEL1 testis
GeneID	Symbol	RPKM-WT	RPKM-dRTEL1	RPKM-dRTEL1; dRTEL1-GFP	log2FoldChange(RPKM-dRTEL1/RPKM-WT)	Pvalue	RPKM-WT_2	RPKM-dRTEL1_2	RPKM-dRTEL1; dRTEL1-GFP_2	log2FoldChange(RPKM-dRTEL1_2/RPKM-WT_2)	Pvalue
FBgn0015393	hoip	117.42	1.94	76.29	-5.91948	4.11222e-221	88.15	13.13	68.15	-2.74709	1.07281e-100
FBgn0052109	CG32109	30.52	0.94	23.74	-5.02095	9.54178e-104	19.16	6.83	15.74	-1.48814	2.94752e-19
FBgn0038204	CG14357	7.32	0.25	4.17	-4.87184	3.04208e-24	4.15	1.48	3.45	-1.48751	5.89674e-05
FBgn0053891	His4:CG33891	24.37	0.85	12.3	-4.8415	2.80776e-30	17.73	0.33	8.96	-5.74758	9.26538e-24
FBgn0053893	His4:CG33893	24.37	0.85	12.3	-4.8415	2.80776e-30	17.73	0.33	8.96	-5.74758	9.26538e-24
FBgn0053895	His4:CG33895	24.37	0.85	12.3	-4.8415	2.80776e-30	17.73	0.33	8.96	-5.74758	9.26538e-24
FBgn0053897	His4:CG33897	24.37	0.85	12.3	-4.8415	2.80776e-30	17.73	0.33	8.96	-5.74758	9.26538e-24
FBgn0053899	His4:CG33899	24.37	0.85	12.3	-4.8415	2.80776e-30	17.73	0.33	8.96	-5.74758	9.26538e-24
FBgn0032204	CG4953	13.62	0.5	10.18	-4.76765	5.12216e-77	11.93	0.63	9.01	-4.2431	9.79306e-63
FBgn0032797	Hasp	9.58	0.38	7.96	-4.65595	1.50024e-111	7.72	0.16	8.99	-5.59246	3.40752e-97
BGI_novel_G000072	NA	29.95	1.24	19.86	-4.59414	1.02019e-111	18.48	0.64	17.95	-4.85175	1.65302e-72
FBgn0264478	CG43886	8.75	0.37	9.36	-4.56369	3.91854e-09	8.61	1.73	6.58	-2.31524	1.57801e-05
BGI_novel_G000541	NA	36.23	1.64	21.13	-4.46542	3.68276e-215	33.72	1.74	22.34	-4.27645	7.4013e-194
FBgn0000473	Cyp6a2	19.97	0.92	30.7	-4.44006	1.01248e-102	22.31	0.55	27.34	-5.34212	3.34078e-126
FBgn0259991	CG42488	8.41	0.39	7.15	-4.43056	7.05294e-58	6.65	1.54	5.88	-2.11042	5.63826e-23
FBgn0040941	CG15308	3.35	0.16	0.7	-4.38802	5.57702e-06	2.78	0.17	0.64	-4.03148	5.766e-05
FBgn0050259	CG30259	0.83	0.04	0.7	-4.37504	2.04988e-05	0.76	0.09	0.74	-3.078	0.000308558
BGI_novel_G000498	NA	29.21	1.41	14.69	-4.3727	2.27218e-97	26.38	1.42	19.9	-4.21548	6.2231e-86
BGI_novel_G000583	NA	9.71	0.49	5.73	-4.30862	9.2874e-33	5.76	0.21	5.93	-4.77761	5.58336e-21
BGI_novel_G000536	NA	7.45	0.4	4.18	-4.21917	3.09278e-23	5.5	0.61	5.38	-3.17255	1.25068e-14
FBgn0031446	CG15398	5.92	0.32	3.05	-4.20945	4.80854e-18	6.23	0.56	3.85	-3.47573	1.62627e-16
BGI_novel_G000514	NA	92.53	5.1	47.17	-4.18135	0	85.97	4.36	55.62	-4.30143	0
FBgn0002609	E(spl)m3-HLH	1.08	0.06	0.3	-4.16993	3.91814e-05	0.86	0.06	0.66	-3.8413	0.000411698
FBgn0022960	vimar	22.81	1.32	15.71	-4.11106	3.85346e-234	14.15	1.55	11.42	-3.19046	6.6493e-118
BGI_novel_G000028	NA	38.14	2.28	19.7	-4.0642	2.50248e-118	31.89	2.47	24.17	-3.69052	8.75434e-92
BGI_novel_G000522	NA	117.03	7.07	65.27	-4.04902	0	113.87	4.36	74.31	-4.70692	0
FBgn0038191	CG9925	23.56	1.47	15.47	-4.00245	9.11838e-217	14.35	1.32	13.15	-3.44244	1.8314e-120
BGI_novel_G000525	NA	38.07	2.38	20.03	-3.99962	4.24812e-251	35.02	2.2	22.61	-3.9926	7.03516e-230
BGI_novel_G000112	NA	1.73	0.11	2.32	-3.9752	9.8397e-09	1.18	0.15	2.17	-2.97575	3.47514e-05
BGI_novel_G000504	NA	16.26	1.05	9.55	-3.95287	5.50158e-80	20.38	2.28	10.76	-3.16005	8.41232e-83
BGI_novel_G000512	NA	135.76	8.8	71.61	-3.94741	0	115.11	8.14	79.21	-3.82184	0
BGI_novel_G000538	NA	63.7	4.34	35.9	-3.87553	6.36526e-223	55.6	2.86	37.36	-4.281	1.41608e-208
BGI_novel_G000529	NA	42.9	2.97	21.91	-3.85244	1.9192e-173	35.16	2.95	25.53	-3.57515	1.9589e-133
FBgn0000146	aub	63.71	4.6	51.84	-3.79181	0	43.52	5.15	42.58	-3.07903	4.86816e-281
FBgn0035627	Sse	7.34	0.53	3.88	-3.79172	2.8641e-45	4.93	0.59	3.7	-3.0628	1.32745e-25
BGI_novel_G000516	NA	96.45	6.97	53.06	-3.79055	0	86.21	7.47	57.66	-3.52868	0
FBgn0002306	sas	11.14	0.81	12.58	-3.78168	7.38758e-118	10.21	0.27	10.78	-5.24088	1.08889e-137
BGI_novel_G000053	NA	87.17	6.49	45.23	-3.74754	9.61018e-216	77.02	4.86	49.13	-3.9862	2.20454e-199
BGI_novel_G000528	NA	43.14	3.28	25.15	-3.71726	4.1165e-178	45.03	3.01	29.47	-3.90305	1.89761e-192
FBgn0029754	CG15930	44.25	3.39	35.53	-3.70632	8.08914e-224	29.32	4.22	29.32	-2.79657	5.06224e-114
BGI_novel_G000515	NA	25.49	1.97	13.01	-3.69366	1.63073e-168	19.69	2.08	15.3	-3.24281	3.46662e-116
BGI_novel_G000521	NA	162.54	12.68	87.6	-3.68017	0	140.08	10.38	98.17	-3.75437	0
FBgn0034627	eEFSec	16.59	1.3	13.38	-3.67373	3.93024e-72	13.32	2.24	11.45	-2.57202	2.9073e-41
FBgn0029798	CG4078	12.5	0.98	10.9	-3.673	2.2036e-110	9.6	1.07	9.25	-3.16542	4.39134e-78
BGI_novel_G000540	NA	135.28	10.62	72.74	-3.67109	1.82181e-239	111.11	10.97	78.38	-3.34035	1.23668e-180
FBgn0037290	CG1124	5.43	0.43	4.11	-3.65854	2.67582e-16	6.01	0.77	4.82	-2.96443	7.89642e-15
BGI_novel_G000089	NA	20.65	1.68	10.48	-3.61961	2.37284e-84	15.99	1.23	12.28	-3.70044	7.7464e-67
BGI_novel_G000505	NA	21.12	1.76	11.09	-3.58496	4.1836e-68	18.29	2.2	12.99	-3.05548	2.76088e-51
BGI_novel_G000499	NA	13	1.12	7.45	-3.53694	9.19544e-27	13.53	0.54	9.14	-4.64706	1.08969e-33
BGI_novel_G000511	NA	166.65	14.63	94.16	-3.50982	0	142.59	14.83	93.63	-3.26528	0
BGI_novel_G000506	NA	30.12	2.65	17.15	-3.50666	9.26172e-96	30.25	1.58	16.54	-4.25894	4.2365e-110
BGI_novel_G000517	NA	107.73	9.59	62.78	-3.48975	2.90078e-248	90.39	5.62	61.34	-4.00752	7.55804e-232
BGI_novel_G000027	NA	11.72	1.05	6.73	-3.48051	4.62286e-43	10.45	0.47	6.75	-4.4747	1.93654e-46
FBgn0033169	CG11123	56.02	5.21	36.72	-3.42659	3.49676e-285	40.14	5.79	30.24	-2.79341	1.12454e-163
BGI_novel_G000523	NA	13.63	1.27	7	-3.42389	1.01461e-61	11.08	0.16	6.97	-6.11374	5.30622e-71
FBgn0262534	CG43088	70.52	6.66	42.21	-3.40444	3.53702e-201	48.94	9.65	33.25	-2.34241	4.14788e-96
FBgn0003401	shu	15.17	1.46	8.78	-3.37718	1.02962e-64	9.1	1.31	8.64	-2.7963	7.82084e-33
FBgn0030813	CG4949	16.11	1.56	11.13	-3.36834	1.50618e-80	9.17	2.39	10.16	-1.93991	8.67342e-26
FBgn0011676	Nos	0.61	0.06	0.24	-3.34577	1.78556e-07	0.44	0.06	0.21	-2.87447	3.47514e-05
BGI_novel_G000497	NA	62.94	6.41	32.78	-3.29558	0	55.59	5.04	36.28	-3.46333	0
FBgn0036889	CG14100	10.8	1.11	10.02	-3.2824	8.47444e-38	9.12	2.75	6.82	-1.7296	9.67846e-16
BGI_novel_G000534	NA	55.38	5.7	31.07	-3.28033	1.16507e-150	58.57	4.33	35.44	-3.75772	1.37174e-177
FBgn0034264	Dlish	5.39	0.56	3.4	-3.26679	2.38102e-19	5.86	0.5	3.34	-3.5509	2.64056e-22
FBgn0036381	CG8745	92.46	9.63	93.97	-3.26322	0	83.1	7.48	88.3	-3.47374	0
FBgn0283442	vas	19.42	2.07	15.96	-3.22984	3.08042e-106	12.22	2.82	14.09	-2.11548	4.6473e-43
BGI_novel_G000567	NA	8.59	0.92	5.67	-3.22295	3.23354e-46	8.53	1.2	4.76	-2.82951	1.4153e-40
BGI_novel_G000513	NA	23.13	2.5	13.66	-3.20977	7.37776e-121	26.34	2.31	16.31	-3.51129	5.04854e-148
BGI_novel_G000494	NA	29.06	3.18	18.84	-3.19194	2.39008e-44	28.89	6.51	19.85	-2.14984	6.20756e-29
FBgn0031622	CG3251	33.9	3.72	20.38	-3.18791	1.33686e-134	23.24	3.55	17.74	-2.71072	2.29646e-78
FBgn0083945	CG34109	9.6	1.06	8.6	-3.17897	8.78096e-29	10.41	0.48	10.05	-4.43879	2.30554e-38
FBgn0262104	CG42857	278.4	31.21	175.37	-3.15708	0	217.54	38.99	162.13	-2.4801	2.37544e-224
FBgn0263974	qin	17.83	2.05	9.21	-3.12061	9.26328e-257	13.11	1.74	9.7	-2.91351	1.15044e-175
BGI_novel_G000079	NA	9.29	1.07	3.06	-3.11807	0.000216666	13.35	1.23	9.32	-3.44011	1.0759e-06
BGI_novel_G000563	NA	5.26	0.61	2.29	-3.10818	2.21402e-09	3.62	0.57	2.78	-2.66696	2.21618e-06
FBgn0031074	SkpE	51.6	6.01	36.07	-3.10193	2.33234e-80	41.21	4.25	35.78	-3.27746	1.54972e-67
BGI_novel_G000560	NA	17.38	2.03	10.11	-3.09788	1.13794e-31	15.57	0.64	10.18	-4.60455	1.02252e-38
FBgn0259229	CG42329	0.77	0.09	0.83	-3.09686	1.48115e-05	0.69	0.03	0.74	-4.52356	2.07606e-06
FBgn0261976	Psf2	10.9	1.28	6.7	-3.09011	7.19936e-21	8.54	3.83	8.64	-1.15689	1.42387e-05
BGI_novel_G000524	NA	2.2	0.26	1.38	-3.08092	1.10626e-10	3.71	0.59	2.35	-2.65263	3.7893e-14
BGI_novel_G000052	NA	5.94	0.71	3.6	-3.06457	6.97382e-18	4.07	0.65	3.66	-2.64652	6.47312e-11
BGI_novel_G000559	NA	15.55	1.9	9.33	-3.03284	1.14619e-40	19.18	1.21	11.79	-3.98652	2.04182e-62
BGI_novel_G000502	NA	4.3	0.53	2.08	-3.02027	1.6316e-08	5.81	0.36	2.76	-4.01247	6.89764e-13
FBgn0015926	dah	2.59	0.32	2.86	-3.01681	5.40996e-15	1.99	0.55	2.5	-1.85526	2.71402e-07
FBgn0010323	Gsc	1.68	0.21	1.31	-3	2.97578e-07	1.41	0.26	0.92	-2.43911	2.5851e-05
FBgn0038190	CG9926	26.17	3.35	31.61	-2.96568	9.41488e-55	19.91	3.92	30.86	-2.34457	6.62028e-36
FBgn0067864	Patj	16.41	2.11	11.74	-2.95926	6.35176e-120	7.8	0.88	5.98	-3.1479	9.69642e-62
FBgn0039117	tst	12.02	1.56	10.36	-2.94582	1.95457e-116	9.02	1	7.78	-3.17313	2.03492e-94
FBgn0061209	His2B:CG17949	79.17	10.29	51.15	-2.94371	1.38458e-95	44.12	12.28	32.12	-1.84512	1.90747e-31
FBgn0023094	cyc	21.46	2.8	12.99	-2.93815	1.20212e-76	17.34	4.16	12.04	-2.05945	1.31867e-41
FBgn0087021	Spc25	37.78	4.93	28	-2.93796	5.33154e-78	31.79	5.07	21.58	-2.64852	6.1783e-59
FBgn0052243	CG32243	99.22	13.03	67.37	-2.92879	0	68.61	13.37	50.33	-2.35942	2.7187e-189
FBgn0038857	Bdbt	62.9	8.3	39.73	-2.92188	3.9815e-132	48.07	10.62	37.05	-2.17835	1.53018e-72
FBgn0040373	CG3038	10.81	1.44	8.84	-2.90823	1.95052e-41	7.21	1.91	5.19	-1.91643	2.86864e-17
FBgn0030411	CG2540	25.55	3.44	17.03	-2.89284	2.90744e-67	20.38	4.49	14.02	-2.18237	2.64242e-39
BGI_novel_G000088	NA	12.62	1.7	7.98	-2.89211	2.319e-28	8.35	1.05	6.92	-2.99139	3.18836e-20
FBgn0265417	CG44329	35.73	4.82	21.86	-2.89003	3.72032e-43	23.35	2.11	20.68	-3.46811	1.20386e-33
FBgn0040268	Top3alpha	10.86	1.47	11.98	-2.88514	8.5452e-94	9.08	2.39	10.78	-1.92568	8.6037e-49
FBgn0013753	Bgb	23.67	3.23	19.45	-2.87345	1.82838e-62	19.27	4.02	17.53	-2.26109	4.11156e-39
FBgn0033741	CG8545	25.56	3.52	19.67	-2.86024	1.24461e-161	22.13	4.21	19.12	-2.39411	1.73552e-114
FBgn0283652	Rpp30	4.86	0.67	3.08	-2.85872	5.39316e-11	4.06	1.28	3.58	-1.66534	1.37412e-05
FBgn0036809	CG12477	183.44	25.29	138.8	-2.85867	0	127.68	33.09	113.12	-1.94807	8.85828e-221
BGI_novel_G000026	NA	43.35	6	24.88	-2.853	8.11896e-64	40.21	5.78	26.48	-2.79841	1.4069e-57
BGI_novel_G000510	NA	20.03	2.78	12.27	-2.84901	2.83614e-51	18.21	1.53	14.91	-3.57313	1.68483e-57
FBgn0038203	Or88a	5.6	0.78	3.72	-2.84388	3.07446e-15	3.74	0.97	3.39	-1.94698	3.24266e-07
FBgn0028700	RfC38	44.04	6.15	31.95	-2.84016	3.16732e-117	31.05	9.53	26.2	-1.70405	5.1856e-44
FBgn0024177	zpg	12.45	1.77	8.9	-2.81432	1.33377e-38	6.35	1.81	8.2	-1.81077	1.81302e-12
FBgn0036531	CG6244	46.56	6.62	35.71	-2.81419	9.67736e-46	30.83	8.75	31.92	-1.81698	1.24673e-18
FBgn0035761	RhoGEF4	6.82	0.97	4.88	-2.81372	1.06368e-31	5	0.87	3.82	-2.52284	2.55894e-22
BGI_novel_G000301	NA	117.03	16.81	72.16	-2.79949	0	97.82	29.38	66.07	-1.7353	5.64518e-214
FBgn0000158	bam	17.24	2.48	10.92	-2.79735	1.26651e-68	13.26	3.71	10.78	-1.83759	3.02562e-32
FBgn0031296	CG4415	247.37	35.77	179.61	-2.78985	0	173.6	42.63	158.65	-2.02583	6e-308
FBgn0015546	spel1	32.13	4.65	20.61	-2.78862	2.8175e-212	24.27	5.35	18.45	-2.18156	1.88943e-120
FBgn0038358	CG4525	2	0.29	0.86	-2.78588	4.01908e-09	1.88	0.16	0.94	-3.55459	2.23542e-10
FBgn0051344	CG31344	7.72	1.13	5.47	-2.77228	8.21842e-24	4.43	1.41	2.49	-1.65161	3.73344e-08
FBgn0027794	Lrpprc2	9.65	1.42	6.84	-2.76464	6.85876e-69	5.84	2.07	6.14	-1.49634	9.63398e-20
FBgn0002938	ninaC	0.54	0.08	0.25	-2.75489	6.43298e-05	0.91	0.14	0.33	-2.70044	1.36818e-07
FBgn0262601	SmB	95.05	14.11	71.3	-2.75197	1.80541e-142	76.26	16.3	64.99	-2.22605	1.69911e-89
FBgn0051453	pch2	62.21	9.4	42.68	-2.72641	2.38244e-174	46.17	11.92	36.33	-1.95357	1.11706e-70
FBgn0036815	HipHop	27.93	4.25	20.81	-2.71628	2.14746e-63	20.54	7.98	20.8	-1.36398	5.70856e-20
FBgn0033315	beta3GalTII	11.8	1.8	7.31	-2.71272	1.02259e-34	7.13	1.73	4.96	-2.04313	1.05249e-15
FBgn0040366	CG11398	6.47	0.99	4.93	-2.70827	6.36618e-21	5.46	2.08	3.77	-1.39232	1.83562e-08
BGI_novel_G000249	NA	30.97	4.75	38.05	-2.70487	0	41.59	2.84	54.66	-3.87227	0
FBgn0026196	nop5	84.99	13.13	64.91	-2.69443	4e-304	63.12	15.66	50.25	-2.01101	1.94321e-158
FBgn0031710	Vps52	48.75	7.55	36.09	-2.69085	4.89308e-210	47.71	10.03	31.32	-2.24997	3.23126e-166
FBgn0015040	Cyp9c1	20.31	3.15	10.53	-2.68877	1.7215e-59	21.76	4.84	10.96	-2.1686	1.76269e-50
FBgn0035082	CG2811	12.01	1.88	7.29	-2.67543	2.83684e-17	8.93	4.43	12.59	-1.01135	0.000376582
BGI_novel_G000115	NA	1.34	0.21	1.43	-2.67377	5.78816e-05	1.53	0.43	2.09	-1.83112	0.000527424
FBgn0019637	Atu	30.69	4.84	15.74	-2.66469	1.33346e-144	25.3	6.48	13.51	-1.96507	1.01683e-80
FBgn0053543	CG33543	2.02	0.32	2.92	-2.65821	2.33792e-16	2.74	0.22	2.83	-3.6386	1.54741e-27
FBgn0003278	RpI135	9	1.44	5.81	-2.64386	8.28782e-65	6.66	1.75	5.81	-1.92817	2.46212e-33
FBgn0038277	RpS5b	573.6	91.88	473.72	-2.64222	0	421.13	126.82	418.42	-1.73148	0
FBgn0026058	OdsH	25.25	4.08	14.19	-2.62964	5.41832e-63	17.47	4.35	13.26	-2.00579	5.3446e-32
FBgn0263510	nclb	46.22	7.47	46.1	-2.62934	1.04583e-137	35.83	11.8	36.87	-1.60238	5.04534e-57
FBgn0032089	Rcd-1r	67.53	10.92	42.38	-2.62856	2.21656e-151	51.23	9.39	39.73	-2.44779	9.26758e-106
FBgn0025676	CkIIalpha-i3	43.73	7.1	35.58	-2.62273	1.31091e-108	29.61	11.87	28.25	-1.31876	5.51942e-32
BGI_novel_G000248	NA	33.07	5.39	39.08	-2.61717	0	43.57	4.03	55.93	-3.43448	0
FBgn0031361	CG17652	19.24	3.14	10.16	-2.61527	1.2295e-32	17.08	2.57	12.08	-2.73247	2.62268e-29
FBgn0033549	mms4	25.42	4.17	25.09	-2.60784	2.84908e-55	20.65	6.28	22.14	-1.71731	4.00304e-27
BGI_novel_G000533	NA	15.36	2.53	9.4	-2.60197	2.96822e-24	10.99	1.82	9.29	-2.59418	3.11126e-17
FBgn0042146	CG18823	25.74	4.24	23.45	-2.60188	5.2774e-32	12.93	4.82	16.35	-1.42362	2.58266e-08
FBgn0033754	Ak6	25.13	4.18	19.31	-2.58784	2.86308e-33	19.84	5.76	17.89	-1.78427	3.72172e-17
FBgn0037435	CG18048	11.66	1.94	7.65	-2.58744	3.6456e-32	9	2.25	7.2	-2	1.16794e-18
FBgn0030563	betaNACtes2	94.83	15.78	74.28	-2.58725	2.0171e-157	71.08	20.42	70.01	-1.79946	2.82944e-75
FBgn0032701	CG10341	18.26	3.04	11.13	-2.58654	5.51012e-66	15.18	3.26	11.57	-2.21923	6.39104e-46
FBgn0035155	RabX6	19.01	3.21	12	-2.56611	8.85416e-47	14.96	4.61	13.42	-1.69827	6.26732e-22
FBgn0050100	CG30100	18.16	3.07	14.03	-2.56445	3.57998e-24	15.39	4.29	12.25	-1.84294	1.4444e-14
FBgn0259718	CG42372	18.16	3.07	14.03	-2.56445	3.57998e-24	15.39	4.29	12.25	-1.84294	1.4444e-14
BGI_novel_G000558	NA	14.59	2.47	8.97	-2.5624	9.7628e-20	13.17	1.52	11.87	-3.11511	1.59595e-21
FBgn0039301	Nup37	19.21	3.26	17.88	-2.55891	4.49082e-40	12.7	4.95	13.78	-1.35933	2.57306e-12
BGI_novel_G000047	NA	4.65	0.79	2.33	-2.55731	2.7262e-06	8.57	1.42	4.54	-2.5934	2.07878e-11
FBgn0030834	CG8675	30.96	5.26	27.36	-2.55727	1.64457e-61	22.56	6.85	22.81	-1.71959	8.41774e-28
FBgn0263738	Ada2a	9.41	1.6	5.83	-2.55612	2.88628e-42	6.45	1.42	5.01	-2.18341	4.55236e-24
FBgn0260660	Mp	8.66	1.48	9.04	-2.54877	1.08938e-12	13.28	1.98	9.42	-2.74568	3.23524e-18
BGI_novel_G000116	NA	2.33	0.4	2.67	-2.54226	1.30797e-20	2.11	0.37	2.98	-2.51165	2.82152e-18
FBgn0031286	CG3862	15.02	2.58	10.2	-2.54144	1.03694e-43	10.16	3.42	8.22	-1.57083	1.16209e-16
BGI_novel_G000041	NA	16.89	2.92	9.97	-2.53213	2.4223e-60	14.21	2.95	10.97	-2.26812	7.20818e-45
FBgn0026876	CG11403	4.56	0.79	3.5	-2.52911	2.65136e-25	2.39	1.01	2.35	-1.24266	1.69853e-06
FBgn0035842	CG7504	18.12	3.16	11.48	-2.51959	1.64294e-194	15.42	2.68	11.11	-2.5245	1.13806e-165
FBgn0263605	l(3)72Dn	15.67	2.74	10.7	-2.51576	3.58552e-68	9.53	2.85	8.87	-1.74151	9.9677e-27
FBgn0032408	CG6712	15.72	2.75	13.14	-2.5151	2.60908e-39	13.89	3.84	12.83	-1.85487	3.33166e-24
FBgn0032720	mRpL13	25.98	4.55	15.61	-2.51346	1.26425e-31	27.05	3.48	18.45	-2.95847	3.06742e-38
BGI_novel_G000059	NA	16.03	2.81	8.02	-2.51213	7.52848e-10	12.84	0.99	10.58	-3.69707	1.80001e-11
FBgn0027330	l(1)G0020	9.41	1.65	7.81	-2.51173	5.11844e-58	7.4	2.64	7.2	-1.48699	1.28216e-23
FBgn0264744	CG44002	3.13	0.55	2.61	-2.50866	5.422e-22	2.22	0.82	1.86	-1.43686	2.58266e-08
FBgn0266452	CTPsyn	21.04	3.71	15.11	-2.50364	2.87702e-88	16.85	4.16	14.05	-2.01809	8.42624e-59
FBgn0086912	mbm	9.3	1.64	6.7	-2.50353	4.28308e-31	7.69	1.43	4.63	-2.42697	2.24078e-25
FBgn0034724	babos	11.67	2.07	7.17	-2.4951	5.40678e-23	9.86	2.82	7.02	-1.80589	6.43438e-15
FBgn0032088	CG13102	44.44	7.93	25.84	-2.48647	5.46178e-148	32.99	6.63	28.56	-2.31495	6.5256e-101
FBgn0033921	tej	11.39	2.06	8.41	-2.46705	4.21972e-41	7.66	2.32	5.99	-1.72322	3.49326e-18
FBgn0028434	Ercc1	15.39	2.79	10.21	-2.46366	1.17912e-29	9.22	2.26	9.45	-2.02844	4.30158e-15
BGI_novel_G000509	NA	15.34	2.79	10.9	-2.45896	7.00092e-50	17.18	3.22	10.82	-2.4156	1.92476e-54
FBgn0029148	NHP2	80.69	14.96	57.2	-2.43128	8.19316e-94	66.7	21.14	43.72	-1.65771	1.62027e-47
FBgn0037550	CG9667	29.55	5.48	20.95	-2.43091	1.66997e-45	22.39	7.07	15.14	-1.66307	9.3884e-21
FBgn0034259	P32	85.97	16.01	63.61	-2.42486	8.91474e-171	65.79	22.63	57.31	-1.53963	5.0589e-72
FBgn0051477	ATPsynepsilonL	125.99	23.66	95.91	-2.41279	6.77468e-85	109	28.26	104.26	-1.94749	1.57479e-56
FBgn0067629	CG33332	13.15	2.51	10.38	-2.3893	7.2081e-41	9.09	2.83	7.22	-1.68348	2.59072e-13
FBgn0264395	CG43843	29.63	5.66	21.63	-2.38818	1.32679e-63	23	4.82	23.18	-2.25453	1.30693e-46
FBgn0030687	CG17209	5.12	0.98	4.2	-2.38529	2.57074e-41	3.59	1.23	3.14	-1.54533	2.80294e-17
FBgn0034837	RpL22-like	360.94	69.32	198.76	-2.38042	0	257.71	72.57	192.92	-1.8283	0
FBgn0036714	CG7692	90.47	17.4	56.27	-2.37835	0	63.88	15.71	52.17	-2.02368	0
FBgn0040273	Spt5	49.01	9.49	41.98	-2.3686	1.38381e-289	34.38	10.49	34.43	-1.71255	2.45762e-128
FBgn0036696	CG14057	21.69	4.21	17.1	-2.36514	3.06832e-19	17.14	7.71	10.17	-1.15256	1.78127e-06
BGI_novel_G000060	NA	13.26	2.6	7.73	-2.3505	3.50002e-18	12.93	1.27	9.75	-3.34782	1.30312e-24
FBgn0039183	Dis3	16.49	3.25	14.28	-2.34308	1.77476e-91	12.64	3.33	12.45	-1.9244	6.19384e-56
FBgn0032409	Ced-12	17.44	3.44	14.98	-2.34192	7.8177e-79	12.36	3.48	12.1	-1.82852	4.24702e-40
FBgn0051658	Nnf1b	29.08	5.74	16.98	-2.3409	5.67652e-47	18.51	6.85	15.9	-1.43413	4.01868e-14
BGI_novel_G000341	NA	4.25	0.84	2.33	-2.339	8.60236e-28	2.51	0.59	2.11	-2.0889	8.92264e-15
BGI_novel_G000590	NA	1.41	0.28	1.19	-2.3322	9.40338e-10	0.89	0.3	1.56	-1.56884	0.000263114
BGI_novel_G000299	NA	80.52	16.02	64.28	-2.32947	1.30017e-71	67.86	30.08	55.5	-1.17376	6.36008e-24
BGI_novel_G000518	NA	16.55	3.3	11.46	-2.32629	1.02172e-40	15.79	3.44	12.31	-2.19853	3.23074e-36
FBgn0051755	SoYb	11.16	2.23	6.01	-2.32322	4.91916e-106	8.15	1.95	5.83	-2.06333	6.24846e-57
FBgn0037739	CG12948	38.04	7.66	24.26	-2.3121	1.47786e-83	27.35	10.83	20.78	-1.33651	3.98384e-29
FBgn0033555	RpS15Ab	193.57	39.26	135.87	-2.30172	2.51932e-218	142.81	56.95	121.13	-1.32633	8.05378e-76
FBgn0284442	Mcm3	9.26	1.88	6.11	-2.30028	7.61852e-44	6.86	2.8	5.27	-1.29278	1.97225e-15
FBgn0013269	FK506-bp1	257.02	52.25	203.35	-2.29838	0	200.44	65.07	186.89	-1.62311	3.5623e-263
FBgn0032919	CG9253	15.73	3.2	11.66	-2.29737	1.75583e-44	11.52	2.81	10.16	-2.0355	2.1759e-28
FBgn0037815	Rrp46	22.9	4.66	18.12	-2.29695	6.86048e-31	17.49	3.15	16.41	-2.47311	7.58736e-26
FBgn0031040	CG14210	30.6	6.25	27.99	-2.2916	6.01164e-28	21.16	6.99	20.8	-1.59798	1.32879e-12
FBgn0030137	CG15317	11.06	2.26	10.9	-2.29096	9.75518e-16	9.23	4.59	8.53	-1.00784	5.68188e-05
FBgn0052601	betaNACtes3	96.72	19.81	75.59	-2.28759	1.83779e-156	79.78	25.85	66.85	-1.62586	1.2704e-92
FBgn0038964	Nop56	76.73	15.78	61.03	-2.28169	3.37344e-218	63.2	18.88	58.85	-1.74307	4.65142e-126
FBgn0035443	CG12010	4.08	0.84	2.97	-2.28011	7.92148e-17	3.09	0.58	2.84	-2.41348	1.04959e-13
FBgn0031314	IntS14	14.89	3.07	12.1	-2.27803	8.43868e-54	10.05	2.94	10.25	-1.77331	1.00589e-24
FBgn0036331	CG14117	20.5	4.23	13.43	-2.27689	3.19742e-56	18.26	5.91	17.13	-1.62746	2.80004e-28
FBgn0051618	His2A:CG31618	45.86	9.47	39.48	-2.2758	1.01154e-34	28.38	12.1	36.37	-1.22987	5.18394e-10
FBgn0053814	His2A:CG33814	45.86	9.47	39.48	-2.2758	1.01154e-34	28.38	12.1	36.37	-1.22987	5.18394e-10
FBgn0053817	His2A:CG33817	45.86	9.47	39.48	-2.2758	1.01154e-34	28.38	12.1	36.37	-1.22987	5.18394e-10
FBgn0053820	His2A:CG33820	45.86	9.47	39.48	-2.2758	1.01154e-34	28.38	12.1	36.37	-1.22987	5.18394e-10
FBgn0053823	His2A:CG33823	45.86	9.47	39.48	-2.2758	1.01154e-34	28.38	12.1	36.37	-1.22987	5.18394e-10
FBgn0053826	His2A:CG33826	45.86	9.47	39.48	-2.2758	1.01154e-34	28.38	12.1	36.37	-1.22987	5.18394e-10
FBgn0053829	His2A:CG33829	45.86	9.47	39.48	-2.2758	1.01154e-34	28.38	12.1	36.37	-1.22987	5.18394e-10
FBgn0050349	CG30349	30.53	6.32	21.9	-2.27223	4.17446e-101	24.65	7.15	18.37	-1.78557	6.74462e-60
FBgn0029512	Aos1	144.36	29.89	104.21	-2.27194	2.69754e-267	103.35	34.85	91.24	-1.56831	1.88046e-116
FBgn0052814	CG32814	1.68	0.35	0.68	-2.26303	5.10684e-06	1.09	0.22	0.57	-2.30875	0.000226186
FBgn0025336	CG4882	93.5	19.5	62.34	-2.26149	6.35858e-208	71.18	25.3	55.51	-1.49233	1.52842e-92
FBgn0015527	peng	35.48	7.41	26.08	-2.25946	3.87328e-137	25.09	8.81	23.83	-1.5099	8.8198e-57
FBgn0031782	WDR79	37.05	7.74	27.44	-2.25907	1.01517e-58	30.68	9.71	19.86	-1.65976	7.71274e-31
FBgn0052598	betaNACtes6	75.87	15.89	73.07	-2.25541	1.90116e-115	57.31	20.44	67.8	-1.48739	4.30442e-50
FBgn0038597	CG8064	26.83	5.62	20.35	-2.25521	1.29239e-127	19.66	6.57	15.95	-1.5813	1.50305e-58
FBgn0004381	Klp68D	8.19	1.72	8.46	-2.25145	2.04184e-41	6.44	1.74	7.89	-1.88797	2.46644e-26
FBgn0038055	trus	33.07	6.98	24.02	-2.24422	3.59536e-93	24.52	6.63	20.95	-1.88688	1.46143e-55
FBgn0031876	Atac1	24.17	5.12	14.66	-2.239	5.81004e-48	23.72	7.56	12.21	-1.64965	1.12792e-31
FBgn0032812	Hakai	22.87	4.85	16.08	-2.2374	6.03452e-65	19.47	6.64	15.51	-1.552	4.88694e-34
FBgn0029672	CG2875	9.39	2	6.16	-2.23113	4.81736e-28	7.81	1.8	5.89	-2.11733	1.18706e-21
FBgn0026175	SkpC	97.31	20.75	67.62	-2.22948	1.05614e-91	78.11	19.72	68.71	-1.98585	2.62856e-63
FBgn0033000	CG14464	58.7	12.55	39.75	-2.22567	1.24485e-56	47.28	15.34	32.55	-1.62393	1.24624e-30
FBgn0031398	CG10880	9.99	2.14	6.97	-2.22287	1.88855e-21	8.73	2.61	7.39	-1.74193	4.43814e-14
BGI_novel_G000568	NA	17.91	3.84	14.8	-2.22159	2.315e-67	12.42	3.34	11.72	-1.89475	2.98992e-38
FBgn0031197	CG17601	21.68	4.67	15.17	-2.21487	4.11258e-33	14.05	6.79	16.07	-1.04909	2.49694e-08
BGI_novel_G000074	NA	12.45	2.69	6.34	-2.21047	2.06826e-14	8.43	1.67	5.62	-2.33568	9.44616e-11
FBgn0037330	mRpL44	49.57	10.72	36.34	-2.20916	2.61002e-86	39.04	13.8	28.68	-1.50028	9.77526e-41
FBgn0037439	CG10286	31.51	6.83	23.64	-2.20585	1.43544e-107	25.4	8.1	20.77	-1.64883	4.02014e-59
FBgn0031091	Phf7	65.91	14.36	53.73	-2.19844	1.46854e-240	45.25	11.23	41.97	-2.01056	2.07196e-148
FBgn0265298	SC35	190.36	41.48	158.78	-2.19824	2.43158e-108	141.55	47.72	133.63	-1.56865	5.42008e-57
FBgn0035524	CG11583	45.71	9.97	30.06	-2.19684	8.41932e-89	37.8	12.33	26.58	-1.61621	5.04838e-49
FBgn0037737	Pnn	28.42	6.2	20.71	-2.19657	2.41352e-54	24.38	6.79	18.22	-1.84421	8.39428e-37
FBgn0032197	CG5694	17.47	3.82	13.68	-2.19324	9.31448e-65	13.28	5.01	12.14	-1.40637	1.00306e-26
FBgn0028507	CG3793	27.75	6.08	25.13	-2.19034	2.1045e-69	22.34	8.03	23.66	-1.47616	5.6433e-33
FBgn0032450	CG5776	8.62	1.89	5.78	-2.1893	7.64964e-25	6.78	2.45	4.21	-1.4685	1.52759e-08
FBgn0036565	CG5235	7.14	1.57	3.76	-2.18516	6.33884e-30	3.73	1.44	3.67	-1.37311	2.99798e-09
FBgn0015271	Orc5	19.13	4.22	12.31	-2.18052	4.97726e-51	12.71	6.1	10.46	-1.05908	6.5143e-13
FBgn0039566	CG4849	21.78	4.82	19.25	-2.1759	6.34384e-107	17.02	5.85	14.91	-1.54072	2.29232e-51
FBgn0024491	Bin1	51.71	11.45	30.64	-2.1751	1.4874e-27	40.66	15.33	24.83	-1.40725	1.478e-11
BGI_novel_G000298	NA	18.6	4.12	10.42	-2.17459	1.09761e-18	16.22	4.88	12.01	-1.73282	3.21068e-12
FBgn0030630	CG12608	33.37	7.4	26.45	-2.17295	1.09312e-83	23.49	10.01	25.08	-1.2306	3.52406e-27
FBgn0032298	CG6724	36.01	7.99	29.56	-2.17213	2.30898e-85	28.78	9.95	25.73	-1.5323	6.58956e-43
FBgn0032728	Tango6	9.08	2.02	5.78	-2.16834	7.49304e-41	7.45	1.94	6.13	-1.94118	1.44466e-28
FBgn0002780	mod	137.83	30.7	99.14	-2.16658	0	128.79	37.49	101.82	-1.78044	1.06154e-295
FBgn0033206	DCTN4-p62	13.57	3.03	10.24	-2.16303	2.40892e-38	10.19	3.48	7.8	-1.54999	6.13482e-19
FBgn0039067	wda	15.75	3.52	9.31	-2.1617	4.4801e-68	12.71	2.81	8.03	-2.17732	2.20052e-55
FBgn0029915	CG14434	29.11	6.54	27.17	-2.15415	2.8163e-33	23.06	9.95	22.19	-1.21262	1.58068e-11
FBgn0032644	CG5131	23.44	5.28	18.84	-2.15036	6.34464e-38	16.58	7.49	14.7	-1.14641	7.43814e-12
FBgn0003082	phr	174.48	39.39	107.18	-2.14716	0	155.05	48.21	100.3	-1.68533	0
FBgn0039836	CG1750	5.89	1.33	6.35	-2.14684	5.82164e-13	6.56	2.42	6.26	-1.43869	1.74549e-07
FBgn0002962	nos	18.02	4.07	11.89	-2.1465	1.10276e-64	11.42	3.87	9.36	-1.56116	3.11446e-27
FBgn0266083	ocm	17.22	3.89	12.43	-2.14624	3.3991e-182	10.19	2.02	11.18	-2.33473	1.40846e-120
FBgn0036187	RIOK1	13.86	3.14	9.21	-2.14209	4.46496e-45	12.92	3.19	8.89	-2.01798	1.16251e-38
FBgn0029113	Uba2	113.92	25.89	86.19	-2.13755	0	84.22	24.71	72.42	-1.76907	2.57132e-229
FBgn0033485	RpLP0-like	67.71	15.39	54.41	-2.13738	2.35902e-94	54.97	16.96	48.01	-1.69651	1.65306e-56
FBgn0033210	U2A	35.96	8.19	28.13	-2.13446	6.11956e-54	29.6	8.04	25.73	-1.88033	8.24266e-38
FBgn0037372	CG2091	19.3	4.4	13.74	-2.13303	1.36103e-39	12.4	4.48	13.49	-1.46877	4.97038e-16
FBgn0261068	LSm7	109.62	25	78.45	-2.13251	5.14718e-91	82.02	36.62	64.83	-1.16334	2.48194e-30
FBgn0033467	CG15863	14.05	3.21	12.33	-2.12992	2.96256e-12	14.13	6.99	12.36	-1.0154	5.05804e-05
FBgn0284246	l(2)k09848	29.89	6.84	18.9	-2.12759	2.13972e-63	23.41	8.76	16.78	-1.41812	9.9278e-29
FBgn0035868	CG7194	43.99	10.13	29.76	-2.11854	2.8092e-89	34.24	12.11	26.63	-1.49948	9.90958e-44
FBgn0027868	Nup107	29.44	6.8	26.36	-2.11417	8.33084e-121	21.05	6.9	21.71	-1.60915	4.69764e-60
FBgn0034705	CG11170	23.66	5.47	15.2	-2.11284	6.2205e-42	20.81	5.76	13.84	-1.85314	1.06722e-29
FBgn0036335	mRpL20	54.97	12.74	38.13	-2.10928	9.34346e-47	38.4	16.52	37.49	-1.21689	7.4874e-16
FBgn0019938	RpI1	21.33	4.95	15.5	-2.10738	2.73924e-164	15.98	6.18	13.39	-1.37059	1.1342e-67
FBgn0050493	CG30493	34.91	8.12	22.83	-2.10409	3.88648e-70	27.68	9.73	21.07	-1.50833	2.53556e-35
FBgn0030365	Tango4	22.01	5.12	16.2	-2.10394	1.05162e-53	16.43	6.17	12.16	-1.41299	9.91686e-24
FBgn0034001	mRpL41	16.49	3.84	9.47	-2.10241	8.15482e-15	10.54	4.65	11.14	-1.18057	4.55046e-05
FBgn0036372	Abp1	26.96	6.28	20	-2.10198	2.99332e-101	19.41	6.69	16.72	-1.53672	6.05426e-48
FBgn0262560	wcd	9.57	2.23	7.69	-2.10148	8.59052e-25	8.42	2.26	7.31	-1.8975	2.56172e-19
FBgn0031520	CG8837	2.36	0.55	4.39	-2.10128	9.74654e-08	7.94	0.08	5.97	-6.633	9.69026e-51
FBgn0030320	CG2247	168.43	39.26	136.79	-2.10102	0	129.09	41.33	108.26	-1.64312	0
FBgn0036570	IntS9	8.99	2.1	6.4	-2.09793	5.04794e-29	6.19	1.91	6.43	-1.69637	1.04683e-15
FBgn0024956	Mat1	49.44	11.55	46.05	-2.09779	1.39045e-87	42.84	14.82	39.83	-1.53141	1.36243e-49
FBgn0010317	CycJ	10.82	2.53	12.19	-2.09649	8.59052e-25	8.02	1.78	9.54	-2.17172	2.04092e-19
FBgn0000964	tj	3.42	0.8	2.41	-2.09592	2.78648e-19	1.99	0.62	1.89	-1.68243	4.325e-09
FBgn0051898	CG31898	5.77	1.35	5.12	-2.09561	3.49638e-11	5.23	1.87	4.44	-1.48377	8.11734e-07
FBgn0033471	CG12134	16.36	3.84	12.07	-2.09099	1.10637e-37	12.93	4.94	10.83	-1.38814	1.50087e-17
BGI_novel_G000017	NA	59.78	14.11	37.76	-2.08294	8.8103e-96	49.33	11.85	34.25	-2.05758	8.62826e-78
FBgn0261019	moi	10.87	2.57	10.1	-2.08051	1.61764e-34	7.21	2.9	7.89	-1.31395	5.24818e-13
FBgn0266195	Tgs1	10.87	2.57	10.1	-2.08051	1.61764e-34	7.21	2.9	7.89	-1.31395	5.24818e-13
FBgn0031540	Pif1	2.83	0.67	2.63	-2.07857	1.26449e-11	2.5	0.54	2.72	-2.2109	2.1291e-11
FBgn0031321	Tgt	7.23	1.72	5.33	-2.07159	5.24396e-18	6.54	1.33	6	-2.29786	4.18198e-18
FBgn0086443	AsnRS	178.93	42.72	143.55	-2.06641	0	144.23	53.45	130.85	-1.43211	1.30284e-243
FBgn0083968	CG34132	90.31	21.64	81.29	-2.06119	1.18149e-64	87.17	37.82	61.89	-1.20468	1.48437e-29
FBgn0050342	Prp38	13.55	3.26	11.62	-2.05535	2.26068e-24	9.98	3.66	13.09	-1.4472	6.95066e-12
FBgn0030511	CG11158	8.8	2.12	6.09	-2.05344	1.27127e-21	9.17	2.39	6.13	-1.93991	8.71426e-21
FBgn0039726	eIF2Balpha	45.4	10.96	33.97	-2.05044	1.86902e-64	38.49	11.51	29.64	-1.7416	4.24892e-44
FBgn0038473	Ns1	58.35	14.12	47.39	-2.04699	5.00984e-158	49.73	15.89	39.01	-1.646	5.12964e-100
FBgn0040351	CG11638	1.32	0.32	1.72	-2.04439	5.32832e-06	1.65	0.35	1.61	-2.23704	5.00602e-08
FBgn0053505	U3-55K	21.06	5.12	23.52	-2.04029	4.95688e-52	14.76	6.86	17.08	-1.10541	6.8761e-16
FBgn0027783	SMC2	27.22	6.62	18.97	-2.03976	9.58086e-136	19.17	4.43	17.88	-2.11347	1.38246e-94
FBgn0035179	CG12038	21.21	5.18	23.67	-2.03372	7.19458e-45	16.48	5.2	18.29	-1.66413	4.5597e-27
FBgn0034817	Art7	26.11	6.38	21.64	-2.03297	7.62382e-84	22.01	8.55	16.43	-1.36416	1.00545e-40
FBgn0034232	CG4866	64.77	15.86	50.9	-2.02993	6.93458e-61	56.98	17.67	50.53	-1.68915	1.88259e-41
FBgn0034307	CG10914	11.68	2.87	10.52	-2.02492	1.24753e-34	10.36	4.97	9.28	-1.05971	3.3709e-13
FBgn0034822	RpL37b	496.72	122.2	261.63	-2.02319	1.90434e-258	386.71	142.49	266.04	-1.44039	3.88516e-125
FBgn0037466	CG1965	13.29	3.27	8.91	-2.02298	7.78894e-63	8.9	2.98	8.13	-1.57849	4.07804e-30
FBgn0038279	Sdr	1.38	0.34	0.62	-2.02106	8.9072e-08	0.94	0.25	0.74	-1.91073	1.96261e-05
FBgn0284256	bsf	86.28	21.26	60.2	-2.02088	0	65.77	21.87	49.66	-1.58848	2.06284e-297
FBgn0259178	5PtaseI	7.75	1.91	5.12	-2.02062	1.46005e-23	5.04	1.68	3.54	-1.58496	1.12614e-12
FBgn0005696	DNApol-alpha73	6.3	1.56	4.28	-2.01381	9.89638e-20	6.08	1.84	5.24	-1.72437	1.33925e-15
FBgn0037561	CG9630	12.06	2.99	11.08	-2.01201	2.39844e-34	9.78	3.36	9.65	-1.54137	8.42282e-20
FBgn0031769	CG9135	24.41	6.06	12.8	-2.01008	1.51765e-66	18.92	5.82	11.8	-1.70082	1.90766e-43
FBgn0014189	Hel25E	167.22	41.55	143.4	-2.00883	0	129.71	51.16	121.24	-1.3422	7.93432e-147
FBgn0028382	cyp33	55.38	13.78	55.32	-2.00679	1.25845e-74	40.86	19.31	40.04	-1.08134	4.1135e-23
FBgn0015615	SMC3	14.22	3.54	12.42	-2.0061	5.14694e-82	10.75	4.34	9.59	-1.30857	2.16382e-34
FBgn0029079	icln	91.58	22.82	76.59	-2.00473	5.4042e-102	75.14	29.03	63.06	-1.37204	2.03926e-49
FBgn0025469	slv	24.52	6.11	15.44	-2.00471	1.74452e-36	14.86	6.79	12.36	-1.12995	1.09315e-10
FBgn0025716	Bap55	56.11	14	42.24	-2.00283	3.19194e-114	46.74	16.58	37.7	-1.49521	1.54214e-63
FBgn0038989	CG6937	45.63	11.39	32.05	-2.00221	1.95114e-82	34.07	11.37	30.88	-1.58327	5.83168e-45
FBgn0014023	mRpL47	78.18	19.57	64.49	-1.99816	4.5185e-95	62.69	22.51	48.34	-1.47767	2.13512e-50
FBgn0063670	CG40228	81.43	20.43	69.99	-1.99487	4.06256e-31	64.21	28.89	42.74	-1.15223	3.88388e-06
FBgn0027334	l(1)G0004	12.7	3.19	9.14	-1.9932	1.29038e-17	11.99	2.75	8.87	-2.12433	7.09268e-18
FBgn0021825	DCTN2-p50	62.07	15.61	38.79	-1.99143	4.14656e-115	49.72	17.42	31.4	-1.51308	2.94908e-63
FBgn0024558	Dph5	51.82	13.04	44.14	-1.99057	6.41422e-80	47.52	14.21	41.2	-1.74163	8.36244e-61
FBgn0283467	Pol32	29.85	7.52	22.54	-1.98893	1.18815e-58	22.38	8.14	18.53	-1.45911	6.00008e-29
FBgn0032050	CG13096	113.07	28.56	86.31	-1.98515	0	78.14	26.44	76.55	-1.56334	5.27838e-177
FBgn0034641	mahj	20.11	5.08	17.81	-1.98501	6.17606e-140	14.04	5.46	13.79	-1.36257	3.47244e-66
FBgn0035901	CG6745	17.09	4.32	14.68	-1.98405	6.83788e-67	12.06	5.36	13.4	-1.16993	8.69036e-23
FBgn0035374	mRpS35	57.78	14.61	34.99	-1.98361	1.21358e-89	49.07	19.75	32.56	-1.31299	8.47082e-43
FBgn0004066	Prosalpha4	209.73	53.05	141.75	-1.98311	0	153.77	64.33	120.53	-1.25721	5.85164e-125
FBgn0028482	bdl	5.73	1.45	3.55	-1.98248	3.74262e-23	5.5	1.44	2.82	-1.93336	1.816e-21
FBgn0036846	MESR6	17.93	4.54	11.8	-1.98161	4.1012e-44	13.82	4.85	10.96	-1.5107	9.20604e-24
FBgn0011335	vers	11.54	2.93	7.21	-1.97767	4.54626e-25	7.04	3.37	6.89	-1.06283	3.97248e-07
FBgn0015925	csul	15.08	3.84	11.71	-1.97346	1.21286e-42	12.28	4.47	10.96	-1.45796	4.88268e-23
FBgn0014092	CG4278	51.27	13.09	43.38	-1.96965	3.38966e-74	41.31	14.53	38.07	-1.50746	1.59098e-42
FBgn0032021	CG7781	1.8	0.46	1.73	-1.96829	3.17148e-06	1.93	0.42	2.44	-2.20014	6.83728e-07
FBgn0034109	CG7747	11.56	2.96	8.31	-1.96547	7.60104e-28	7.79	2.63	6.39	-1.56656	2.15556e-14
FBgn0000808	gd	1.17	0.3	1.04	-1.96347	0.000285746	0.71	0.03	0.66	-4.56478	5.68298e-06
FBgn0031365	CG17650	208.21	53.49	152.72	-1.9607	2.51502e-137	183.51	72.3	141.53	-1.34379	6.13e-71
FBgn0037926	Elp1	27.45	7.06	21.34	-1.95907	5.25756e-149	20.45	7.55	16.48	-1.43755	2.51172e-72
FBgn0052212	CG32212	200.03	51.53	146.46	-1.95673	9.96666e-164	175.89	66.09	134.79	-1.41217	6.50554e-96
FBgn0026582	Hmg-2	22.54	5.81	20.06	-1.95588	1.26235e-41	15.14	3.92	16.32	-1.94944	3.82748e-28
FBgn0033454	CG1671	15.54	4.01	13.48	-1.95431	2.47766e-54	14.25	5.4	11.11	-1.39993	1.5396e-31
FBgn0036849	CG14079	2.13	0.55	2.14	-1.95335	0.000495084	3.55	0.47	1.97	-2.91709	9.621e-09
FBgn0032924	Nbr	44.57	11.51	27.53	-1.95319	4.52692e-117	33.41	12.57	25.57	-1.4103	1.00433e-48
FBgn0030575	CG5321	28.19	7.28	24.89	-1.95317	1.36895e-53	28.88	11.86	24.39	-1.28397	1.67566e-30
FBgn0032169	CG4709	10.67	2.76	12.07	-1.95082	1.78877e-24	10.1	3.55	9.69	-1.50846	9.3259e-16
FBgn0083983	mRpL34	117.11	30.31	71.24	-1.95	1.45126e-44	95.01	47.03	62.06	-1.0145	4.09482e-15
FBgn0027602	CG8611	3.59	0.93	3.62	-1.94868	4.71728e-19	2.92	0.73	3.07	-2	2.73524e-15
FBgn0035769	CTCF	15.16	3.93	12.14	-1.94767	7.10642e-61	12.44	4.13	10.45	-1.59077	4.90408e-38
FBgn0039860	CG1792	11.68	3.03	10.78	-1.94665	3.92232e-22	8.6	2.94	8.23	-1.54852	1.30743e-12
FBgn0033548	CG7637	81.69	21.27	66.22	-1.94134	5.81212e-30	83.41	28.88	67.72	-1.53015	3.08404e-22
FBgn0027494	RpS10a	229.56	59.82	187.99	-1.94017	5.10258e-171	191.86	78.13	176.38	-1.29611	2.64452e-80
FBgn0015582	dare	12.01	3.13	6.49	-1.94	4.22046e-28	9.14	2.99	7.04	-1.61205	3.3227e-17
FBgn0005564	Shal	1.15	0.3	1.03	-1.9386	3.18024e-05	1.48	0.29	0.82	-2.35147	9.62824e-09
FBgn0050120	CG30120	1.15	0.3	0.68	-1.9386	3.70968e-05	1.15	0.42	0.67	-1.45317	0.0004054
FBgn0032251	Nse4	69.79	18.21	45.67	-1.93829	1.17361e-93	76.02	26.52	47.79	-1.5193	2.80854e-72
FBgn0039129	RpS19b	510.68	133.26	342.02	-1.93818	0	388.77	145.1	330.31	-1.42187	1.40679e-205
FBgn0028525	c(2)M	4.9	1.28	4.41	-1.93664	3.4807e-16	4.46	1.88	3.05	-1.24631	1.68331e-08
FBgn0267823	Gmer	60.81	15.89	49.03	-1.93619	7.9493e-89	46.73	17.04	44.22	-1.45542	4.5429e-46
FBgn0038045	NANS	3.29	0.86	2.44	-1.93568	1.79453e-06	2.36	0.72	2.04	-1.71272	0.000226444
FBgn0037652	CG11980	67.55	17.68	49.16	-1.93384	6.6111e-105	54.34	18.16	49.24	-1.58125	4.64238e-64
FBgn0261437	CSN8	73.09	19.16	63.94	-1.93158	5.06648e-59	58.05	27.93	53.59	-1.05548	4.66774e-20
FBgn0033715	CG8490	30.14	7.91	25.58	-1.92993	5.41734e-33	23.24	9.12	25.09	-1.3495	6.18176e-16
FBgn0036389	ssp2	23.85	6.26	15.13	-1.92975	6.1303e-113	16.5	6.34	14.1	-1.37991	9.9965e-49
FBgn0028554	x16	43.77	11.49	26.53	-1.92956	2.9529e-99	28.51	12.97	25.58	-1.13629	1.54752e-30
FBgn0003978	vls	43.43	11.42	33.77	-1.92713	6.16024e-75	31.24	10.93	32.3	-1.5151	5.43076e-39
FBgn0011291	Taf11	25.93	6.83	19.29	-1.92466	1.24967e-26	20.35	5.95	16.75	-1.77407	4.71198e-19
FBgn0035335	mRpL23	66.31	17.5	52.6	-1.92187	1.64633e-49	61.02	26	40.76	-1.23077	1.29749e-23
FBgn0035206	CG9186	81.03	21.4	61.07	-1.92085	1.59552e-158	82.6	27.31	60.71	-1.59671	5.21862e-123
FBgn0030607	dob	14.1	3.73	11.57	-1.91845	1.37614e-35	14.02	3.96	12.56	-1.82391	5.2274e-33
FBgn0038549	CG17802	5.47	1.45	4.59	-1.91549	8.24902e-14	4.94	1.62	4.99	-1.60852	6.8805e-10
FBgn0004463	RpIII128	23.66	6.28	21.24	-1.91361	7.85438e-112	20.07	6.39	16.06	-1.65115	2.9653e-77
FBgn0035861	CG7213	28.47	7.56	39.68	-1.91298	1.30773e-76	16.6	7.58	27.19	-1.13091	1.39111e-22
BGI_novel_G000532	NA	17.83	4.74	9.25	-1.91135	4.95486e-71	20.54	2.94	13.05	-2.80455	1.35894e-128
FBgn0030061	CG1785	34.17	9.1	26.98	-1.90879	8.0368e-84	25.61	8.84	23.8	-1.53459	3.11266e-48
FBgn0036107	galla-2	32.5	8.66	25.3	-1.908	3.15714e-26	25.86	9.77	21.94	-1.40429	4.13892e-14
FBgn0033539	Git	35.01	9.34	23.37	-1.90627	1.60514e-115	25.62	6.77	17.64	-1.92004	3.1995e-85
FBgn0015299	Ssb-c31a	305.99	81.73	207.94	-1.90455	3.10308e-194	255.27	101.79	209.34	-1.32643	1.86467e-96
FBgn0031270	CG13689	4.75	1.27	2.11	-1.9031	4.90802e-06	3.02	0.76	1.64	-1.99048	1.61306e-05
FBgn0037340	CG14671	29.55	7.91	24	-1.90141	1.07512e-24	23.56	9.77	20.36	-1.26991	2.88344e-11
FBgn0031868	Rat1	16.13	4.33	10.16	-1.89731	1.61538e-65	11.46	3.57	9.26	-1.68261	1.06594e-39
FBgn0032925	CG9246	26.43	7.14	18.89	-1.88818	1.23489e-82	20.52	7.7	16.48	-1.4141	6.1638e-43
FBgn0283525	l(2)10685	7.55	2.05	5.2	-1.88085	4.18128e-17	6.33	1.65	4.38	-1.93974	6.0688e-15
FBgn0039233	CG7006	77.17	20.96	58.76	-1.8804	4.31268e-67	53.27	21.25	47.47	-1.32586	1.16015e-28
FBgn0037569	tex	44.02	11.96	35.13	-1.87994	2.6691e-59	33.35	13.06	28.59	-1.35253	1.28633e-28
FBgn0037633	CG9839	3.57	0.97	2.31	-1.87987	1.07823e-11	3.19	1.44	2.23	-1.14749	2.00786e-05
FBgn0053002	mRpL27	67.27	18.28	59.62	-1.8797	2.40574e-45	56.07	25.65	52.52	-1.12827	1.37708e-16
FBgn0029828	CG6067	24.44	6.65	25.09	-1.87782	1.19335e-44	26.12	7.76	25.5	-1.75103	4.40966e-43
FBgn0036567	CG13074	14.87	4.05	10.97	-1.87641	3.5858e-30	13.06	4.03	8.72	-1.6963	2.64178e-23
FBgn0030508	CG15760	2.31	0.63	1.8	-1.87447	3.50284e-08	1.65	0.62	1.48	-1.41213	5.71342e-06
BGI_novel_G000443	NA	24.9	6.8	19.97	-1.87254	3.52886e-18	17.86	8.65	16.7	-1.04596	2.1194e-06
FBgn0035025	uri	14.24	3.89	12.18	-1.87211	4.67282e-44	11.54	4.19	9.54	-1.46162	1.36247e-25
FBgn0037608	mRpL19	85.21	23.28	63.68	-1.87193	1.76076e-109	73.5	32.11	59.61	-1.19472	2.45966e-49
FBgn0033475	CG12129	175.47	48.03	125.17	-1.86922	4.19282e-269	133.24	54.94	114.37	-1.2781	1.66821e-117
FBgn0026326	Mad1	37.21	10.19	24.25	-1.86854	2.26108e-116	27.56	7.79	22.6	-1.82288	3.21668e-83
FBgn0028693	Rpn12	122.8	33.63	82.88	-1.86849	3.46844e-158	95.2	40.79	73.23	-1.22275	1.63797e-65
FBgn0036263	thoc6	18.33	5.02	11.93	-1.86845	2.3863e-27	14.89	4.77	11.21	-1.64228	8.59918e-17
FBgn0259113	DNApol-alpha180	6.53	1.79	4.62	-1.86712	1.93166e-40	5.03	1.81	4.9	-1.47457	8.67178e-23
FBgn0027378	MRG15	31.73	8.7	23.43	-1.86676	2.65706e-61	24.39	10.21	21.28	-1.25631	1.77879e-25
FBgn0001179	hay	30.62	8.4	31.39	-1.86601	9.07222e-99	19.08	7.62	24.28	-1.3242	3.85556e-38
FBgn0023081	gek	22.98	6.31	16.06	-1.86467	1.5887e-151	18.35	6.26	14.07	-1.55155	1.88925e-93
FBgn0025808	Rad17	18.45	5.07	12.84	-1.86356	1.15809e-43	14.66	4.45	12.79	-1.72001	2.43256e-31
FBgn0039627	CG11837	13.6	3.74	11.78	-1.8625	6.30686e-20	9.68	3.35	9.9	-1.53085	2.47784e-11
FBgn0032934	CG8679	6.86	1.89	6.35	-1.85982	1.37139e-23	5.31	2.35	6.25	-1.17605	4.5242e-10
FBgn0052452	CG32452	3.88	1.07	2.72	-1.85845	6.41042e-12	3.57	1.23	2.62	-1.53727	1.7483e-08
FBgn0086908	egg	16.73	4.62	15.32	-1.85647	4.82926e-85	11.61	4.77	12.64	-1.28331	3.11194e-35
FBgn0034614	CG9752	11.08	3.08	9.93	-1.84696	9.78576e-17	9.21	3.19	12.16	-1.52964	4.3649e-11
FBgn0036793	CG4174	2.84	0.79	2.81	-1.84597	1.02443e-09	2.3	1.15	2.38	-1	0.000106551
FBgn0024509	Sec13	140.87	39.2	113.27	-1.84544	2.4554e-227	125.7	59.81	103.19	-1.07153	3.21292e-90
FBgn0031851	Aatf	29.68	8.26	22.79	-1.84528	8.08268e-64	25.02	9.06	22.04	-1.4655	4.13548e-39
FBgn0031229	CG3436	44.67	12.45	32.04	-1.84316	2.99442e-76	40.02	14.49	30.63	-1.46566	1.14684e-56
FBgn0263490	mld	12.39	3.46	8.68	-1.84033	3.20794e-109	7.79	2.25	7.84	-1.7917	2.08712e-66
FBgn0033117	CG3358	18.37	5.13	15.2	-1.84032	1.20104e-23	16.14	5.33	13.29	-1.59843	3.82692e-17
FBgn0037338	Snm1	7.58	2.12	5.99	-1.83813	5.19932e-26	6.68	1.96	5.72	-1.76899	7.1443e-22
FBgn0010741	Pfdn2	157.71	44.15	126.42	-1.83679	3.30206e-151	134.8	51.59	115.05	-1.38566	1.20545e-88
FBgn0015268	Nap1	392.46	109.9	311.73	-1.83635	0	315.34	122.07	279.09	-1.3692	0
FBgn0266671	Sec6	17.21	4.82	16.52	-1.83614	8.53226e-53	13.67	5.39	13.64	-1.34266	2.86072e-27
FBgn0026056	Rlip	16.21	4.54	12.11	-1.83612	3.75986e-52	11.21	5.26	11.23	-1.09165	1.61389e-17
FBgn0003257	r-l	17.44	4.89	12.94	-1.83449	2.56134e-45	12.52	5.04	12.59	-1.31274	1.11152e-20
FBgn0026361	2005-09-01	6.59	1.85	5.37	-1.83275	2.876e-15	4.48	0.85	4.92	-2.39796	1.39374e-14
FBgn0036772	CG5290	31.82	8.97	23.71	-1.82675	6.2394e-116	21.68	9.89	19.33	-1.13232	1.74124e-39
FBgn0004367	mei-41	7.41	2.09	4.76	-1.82597	1.03678e-74	5.11	1.81	3.95	-1.49733	3.00374e-39
FBgn0033378	tsu	160.02	45.16	132.19	-1.82513	5.83578e-128	128.24	50.98	125.51	-1.33084	3.33188e-65
FBgn0032391	escl	7.83	2.21	4.81	-1.82497	2.45732e-21	6.03	2.67	5.73	-1.17532	3.24464e-06
FBgn0036837	CG18135	252.63	71.31	152.91	-1.82485	0	252.96	73.59	162.74	-1.78133	0
FBgn0051184	LSm3	73.25	20.72	58.08	-1.8218	7.1475e-40	58.89	21.77	52.17	-1.43568	1.86256e-24
FBgn0035851	MED24	11.52	3.26	9.93	-1.8212	6.34116e-47	10.67	3.76	8.19	-1.50476	2.32224e-33
FBgn0027348	bgm	51.16	14.48	27.79	-1.82095	6.9227e-158	24.15	9.91	15.81	-1.28507	1.02287e-45
FBgn0261266	zuc	4.87	1.38	2.82	-1.81925	4.31978e-08	5.06	1.84	3.51	-1.45943	2.15828e-06
FBgn0037008	mTerf3	15.08	4.28	9.58	-1.81695	9.84398e-22	10.02	4.65	9.28	-1.10758	7.84618e-08
FBgn0030316	CG11695	17.65	5.01	14.02	-1.81679	9.11598e-39	15.89	6.55	15.76	-1.27855	1.87588e-21
FBgn0033379	Mys45A	24.07	6.84	18.07	-1.81517	2.15182e-71	20.64	7.28	15.08	-1.50343	4.51884e-47
FBgn0261535	l(2)34Fd	13.09	3.72	10.4	-1.81509	1.4247e-38	10.85	3.86	10.42	-1.49102	1.37734e-24
FBgn0038301	CG6654	7.6	2.16	6.03	-1.81497	1.9121e-22	5.33	1.95	6.54	-1.45066	4.25146e-12
FBgn0050481	mRpL53	56.18	15.97	45.05	-1.81469	2.86948e-55	50.9	20.13	40.94	-1.33832	9.92996e-33
FBgn0028744	CG5033	23.11	6.57	16.85	-1.81455	1.03282e-72	17.31	7.31	13.73	-1.24366	7.18514e-31
FBgn0037478	CG2656	41.79	11.93	39.5	-1.80856	6.14674e-55	32.37	14.09	30.94	-1.19999	6.02658e-21
FBgn0013726	pnut	23.19	6.64	14.86	-1.80425	8.17084e-71	15.97	6.47	12.73	-1.30353	3.98698e-31
FBgn0031493	Sf3b2	63.26	18.15	49.18	-1.80132	8.89374e-184	47.94	19.26	47.01	-1.31562	4.39674e-89
FBgn0032154	mtDNA-helicase	5.19	1.49	3.41	-1.80042	8.42162e-14	3.4	1.36	3.8	-1.32193	1.68858e-06
FBgn0034114	CG4282	5.99	1.72	4.19	-1.80015	8.18286e-19	4.34	1.65	3.61	-1.39523	3.96404e-10
FBgn0033761	CG8778	36.49	10.49	26.41	-1.79849	2.09246e-49	30.41	15.03	23.56	-1.0167	3.04618e-18
FBgn0037644	CG11964	41.42	11.92	27.02	-1.79694	1.49609e-94	32.33	10.18	28.06	-1.66714	1.68498e-66
FBgn0030800	Nprl2	9.9	2.85	9.76	-1.79647	1.22988e-21	8.61	3.64	6.21	-1.24207	1.36744e-11
FBgn0031974	CG12560	24.73	7.13	26.12	-1.79429	2.10208e-29	30.94	9.76	18.07	-1.66452	1.15585e-32
FBgn0003714	tko	55.48	16	32.33	-1.7939	2.5878e-43	41.36	19.89	35.17	-1.05619	1.83731e-15
FBgn0284253	LeuRS	52.98	15.28	43.26	-1.7938	1.37674e-248	43.36	17.52	37.23	-1.30736	8.31298e-128
FBgn0039175	beta-PheRS	48.73	14.07	36.52	-1.79219	3.45382e-115	39.85	15.05	34.51	-1.40482	2.02264e-66
FBgn0034572	CG9346	6.55	1.9	5.91	-1.7855	3.88042e-25	4.56	1.86	5.07	-1.29373	1.16798e-11
FBgn0035122	mRpL17	65.56	19.02	46.54	-1.7853	6.53136e-57	55.2	22.59	42.26	-1.28898	4.02954e-30
FBgn0260985	RfC4	31.03	9.01	23.38	-1.78406	5.78744e-42	25.06	10.7	19.12	-1.22778	3.13028e-20
FBgn0037137	Nopp140	44.29	12.87	35	-1.78297	6.57232e-160	34.43	13.72	33.47	-1.32739	6.32316e-82
FBgn0026417	Hus1-like	8.91	2.59	5.06	-1.78247	2.45362e-12	7.03	3.24	4.32	-1.11753	3.6861e-05
FBgn0260935	Vps15	15.81	4.6	13.07	-1.78113	1.52798e-66	12.15	5.35	9.03	-1.18335	1.97855e-28
FBgn0043865	SA-2	44.76	13.06	25.87	-1.77706	1.7772e-172	31.12	11.32	20.97	-1.45897	1.95804e-90
FBgn0038146	CG9799	27.99	8.2	22.36	-1.77122	1.05657e-98	21.02	9.48	18.38	-1.1488	1.98219e-39
FBgn0025638	Roc1a	205.16	60.21	181.68	-1.76867	6.37698e-171	158.3	72.29	161.27	-1.13079	7.9961e-77
FBgn0052099	CG32099	18.43	5.41	14.29	-1.76836	1.09526e-23	15.97	6.64	17.35	-1.26611	3.71754e-13
FBgn0266581	pit	21.53	6.33	19.05	-1.76607	1.44031e-59	17.89	5.7	16.07	-1.65012	1.30501e-44
BGI_novel_G000068	NA	7.72	2.27	7.43	-1.76591	1.12281e-20	6.4	2.45	5.8	-1.38529	1.1626e-12
FBgn0039182	CG5728	15.74	4.63	11.56	-1.76535	8.19884e-88	11.36	4.84	10.37	-1.23088	8.85286e-38
FBgn0033770	wuc	164.28	48.43	116.31	-1.76218	6.00742e-130	146.08	69.67	125.32	-1.06815	8.55602e-55
FBgn0031519	Fign	19.13	5.64	14.53	-1.76207	1.5461e-39	17.31	6.55	13.42	-1.40204	6.01672e-27
FBgn0038472	CG3995	14.2	4.19	10.65	-1.76087	1.12281e-20	12.85	4.82	11.77	-1.41466	4.90016e-14
FBgn0032375	CG14932	116.05	34.25	74.43	-1.76057	3.84166e-104	83.07	39.18	73.05	-1.08421	3.64356e-36
FBgn0030177	CG2972	19.26	5.7	13.09	-1.75657	1.83261e-38	15.26	4.53	11.75	-1.75217	5.03164e-30
FBgn0039306	RIOK2	64.71	19.17	49.01	-1.75514	1.23649e-131	50.52	20.88	38.32	-1.27473	1.76526e-64
FBgn0040338	TfIIA-S-2	105.32	31.21	81.02	-1.7547	3.94988e-53	98.48	38.84	81.36	-1.34229	1.5678e-32
FBgn0026373	RpII33	36.73	10.89	23.66	-1.75395	2.41436e-41	26.18	10.89	21.07	-1.26546	5.9002e-19
FBgn0011020	Sas-4	4.92	1.46	3.07	-1.75269	8.1659e-18	2.47	0.46	3.3	-2.42481	1.79904e-13
FBgn0042111	CG18766	14.59	4.33	14.43	-1.75254	1.62185e-28	11.08	4.61	11.66	-1.26512	1.42904e-14
FBgn0037255	Fip1	23.77	7.06	18.42	-1.7514	4.13264e-68	18.86	7.02	15.5	-1.42579	1.44931e-40
FBgn0259935	CG42458	1.48	0.44	1.44	-1.75002	8.852e-08	1.26	0.54	1.12	-1.22239	0.000145609
FBgn0032354	CG4788	17.87	5.32	15.44	-1.74804	5.71992e-26	16.16	8.08	15.55	-1	5.13486e-11
FBgn0036124	CG7839	26.59	7.92	20.3	-1.74731	1.58619e-116	21.71	7.81	17.76	-1.47497	1.36331e-74
FBgn0039269	veli	55.69	16.6	42.49	-1.74624	2.03204e-56	48.87	21.34	36.54	-1.19539	9.64352e-29
FBgn0032858	CG10949	24.38	7.27	15.88	-1.74567	7.30702e-43	19.04	8.22	12.22	-1.21182	7.91522e-20
FBgn0038772	mdlc	27.37	8.19	18.88	-1.74066	2.1222e-45	21.8	8.95	15.78	-1.28437	1.02537e-23
FBgn0033581	CG12391	12.96	3.88	9.11	-1.73994	6.01942e-37	8.12	4.05	8.49	-1.00356	5.30264e-11
FBgn0004047	Yp3	7.51	2.25	4.29	-1.73889	3.5171e-14	5.35	2.44	4.34	-1.13266	4.25404e-06
FBgn0037611	CG11755	14.31	4.29	10.65	-1.73797	3.5171e-14	9.96	4.56	12.45	-1.12711	5.16298e-06
FBgn0262955	RpII140	30.95	9.3	21.41	-1.73464	1.11706e-141	23.66	9.39	19.41	-1.33325	9.5912e-75
FBgn0037844	CG4570	3.92	1.18	3.06	-1.73207	6.99068e-07	3.89	1.79	4.05	-1.11981	0.00039834
FBgn0263757	Rpb4	30.22	9.12	17.7	-1.7284	4.2893e-25	26.78	13.38	13.59	-1.00108	2.17994e-10
FBgn0028879	CG15270	0.43	0.13	0.15	-1.72583	0.000102664	0.42	0.11	0.22	-1.93289	7.37342e-05
FBgn0037566	mRpL1	46.25	14	36.6	-1.72403	6.9648e-64	36.18	14.6	33.08	-1.30922	7.53426e-34
FBgn0052075	CG32075	20.51	6.21	16.8	-1.72366	2.60196e-49	16.51	7.61	12.41	-1.11737	4.65106e-18
FBgn0034029	eIF2Bgamma	31.44	9.53	24.52	-1.72205	7.30802e-56	27.75	12.05	22.54	-1.20345	1.99318e-29
FBgn0086445	l(2)37Cd	13.69	4.15	12.3	-1.72194	1.26151e-29	13.81	3.78	10.89	-1.86926	5.74656e-33
FBgn0260648	Rrp40	31.32	9.5	30.37	-1.72108	3.16206e-31	31.5	8.57	27.55	-1.87798	1.06335e-32
FBgn0032348	CG4751	15.1	4.59	10.3	-1.71798	1.00561e-85	11.03	3.3	9.63	-1.74089	6.80042e-64
FBgn0033491	CG18011	18.63	5.68	11.7	-1.71366	6.00846e-71	14.64	6.5	10.26	-1.1714	1.87532e-30
FBgn0025825	HDAC3	14.8	4.52	12.33	-1.7112	7.79692e-29	10.94	5	9.1	-1.12961	3.67724e-12
FBgn0266539	CG45100	14.8	4.52	12.33	-1.7112	7.79692e-29	10.94	5	9.1	-1.12961	3.67724e-12
FBgn0262101	CG42854	24.12	7.37	15.73	-1.71049	5.70134e-28	19.45	7.42	17.55	-1.39028	3.79194e-19
FBgn0035270	CG13933	6.18	1.89	3.96	-1.70922	1.378e-23	2.29	1.03	2.48	-1.1527	6.57028e-06
FBgn0003330	Sce	21.41	6.55	16.7	-1.70872	4.60784e-38	17.36	8.45	15.63	-1.03874	2.9416e-15
FBgn0033038	CG7791	29.01	8.89	21.82	-1.70629	3.49356e-76	22.72	9.38	19.08	-1.2763	2.87182e-38
FBgn0033816	CG4679	37.23	11.41	23.19	-1.70617	5.8311e-91	32.71	10.6	20.79	-1.62567	2.31292e-74
FBgn0020392	Nmt	120.76	37.06	92.8	-1.70421	1.34502e-242	92.69	36.97	82.66	-1.32606	2.13182e-128
FBgn0032240	CG17768	95.34	29.27	88.54	-1.70366	6.5376e-51	75.26	36.82	70.57	-1.03139	7.8009e-22
FBgn0052792	ppk8	1.27	0.39	0.88	-1.70328	3.70968e-05	0.99	0.17	0.63	-2.54189	4.50972e-05
FBgn0033019	CG10395	14.19	4.36	12.3	-1.70247	1.12098e-20	13.78	5.67	10.67	-1.28116	1.25977e-13
FBgn0016762	angel	20.6	6.33	16.06	-1.70237	4.17492e-29	18.36	6.03	12.34	-1.60634	5.54182e-24
FBgn0040389	mRpL14	37.1	11.42	35.27	-1.69986	9.83464e-27	33.36	12.41	28.76	-1.42662	1.1928e-18
FBgn0050020	CG30020	21.16	6.52	16.75	-1.6984	6.7586e-111	15.47	5.48	15.49	-1.49723	7.72212e-65
FBgn0037578	CG9601	27.06	8.34	18.93	-1.69804	9.20164e-56	23.1	10.88	19.41	-1.08621	2.00856e-24
FBgn0027086	IleRS	92.96	28.66	71.61	-1.69757	0	80.86	34.05	64.3	-1.24777	4.36628e-220
BGI_novel_G000589	NA	4.83	1.49	3.49	-1.69671	6.08102e-27	4.12	1.22	3.03	-1.75576	3.33728e-24
FBgn0039186	CG5746	11.44	3.54	9.97	-1.69227	1.18785e-32	7.34	3.31	7.14	-1.14895	1.46953e-14
FBgn0004390	RasGAP1	17.18	5.32	10.64	-1.69123	7.31804e-98	11.81	4.91	9.76	-1.26621	1.47384e-44
FBgn0260407	mRpS23	75.41	23.38	55.19	-1.68948	6.4516e-113	65.71	26.78	60.6	-1.29496	1.07755e-62
FBgn0030918	CG15056	101.74	31.59	74.1	-1.68735	1.48812e-157	82.64	33.11	64.54	-1.31957	5.02726e-89
FBgn0033507	CG12909	44.25	13.75	23.86	-1.68625	5.84494e-50	34.46	15.03	28.07	-1.19708	5.77412e-24
FBgn0032195	CG4908	7.24	2.25	5.8	-1.68606	1.88907e-13	5.22	2.2	3.92	-1.24655	3.40076e-06
FBgn0033698	CG8858	42.55	13.23	25.16	-1.68535	8.48538e-299	30.53	12.49	19.99	-1.28945	1.24904e-137
FBgn0039735	Nph	419.21	130.44	317.68	-1.68429	1.62887e-280	344.29	165.04	294.35	-1.06081	3.68946e-116
FBgn0000018	abo	30.82	9.59	25.24	-1.68426	1.02205e-61	27.87	8.51	25.68	-1.71148	9.93116e-57
FBgn0029714	CG3527	28.59	8.91	23.58	-1.68201	8.50784e-31	23.32	10.15	22.06	-1.20009	8.39556e-16
FBgn0030699	CG8578	26.68	8.32	21.13	-1.6811	1.58315e-52	22.39	8.84	19.19	-1.34074	2.66344e-27
FBgn0020272	mst	7.31	2.28	4.89	-1.68084	4.9311e-17	4.62	2.18	4.48	-1.08356	2.75794e-06
FBgn0019949	Cdk9	80.72	25.2	63.54	-1.6795	2.78084e-129	62.17	26.13	57.68	-1.25051	1.65389e-64
FBgn0036686	CG7728	25.3	7.9	19.05	-1.67921	8.41052e-105	18.68	8.16	16.51	-1.19485	9.83974e-47
FBgn0050401	dany	45.53	14.23	24.41	-1.67788	1.30729e-60	36.34	13.3	25.68	-1.45013	2.8298e-39
FBgn0035405	CG15812	38.77	12.12	28.64	-1.67755	4.5443e-84	29.91	12.61	22.49	-1.24606	5.12596e-42
FBgn0024556	mEFTu1	173.21	54.17	144.56	-1.67696	0	132.78	62.91	127.81	-1.07768	9.78044e-127
FBgn0037449	CG15185	22.05	6.9	18.88	-1.67611	7.2574e-29	15.27	6.51	14.94	-1.22997	2.48344e-13
FBgn0034748	CG17807	6.39	2	4.49	-1.67582	7.38168e-15	5.89	2.22	4.6	-1.40771	6.24752e-11
FBgn0031266	Sf3b1	37.6	11.77	24.9	-1.67562	8.41472e-172	28.95	11.72	22.5	-1.30459	6.81854e-91
FBgn0030793	CG9125	18.26	5.72	15.9	-1.6746	3.3802e-30	14.67	6.67	13.24	-1.13711	1.23113e-12
FBgn0250843	Prosalpha6	333.77	104.56	236.44	-1.67452	0	253.85	123.12	221.54	-1.04391	1.67121e-137
FBgn0038057	CG12267	6.28	1.97	5.5	-1.67257	1.24117e-12	7.1	2.52	5.73	-1.4944	3.65258e-12
FBgn0038968	CG12499	8.13	2.56	5.68	-1.66711	2.0503e-58	6.34	2.62	5.65	-1.27492	2.86668e-31
FBgn0028398	Taf10	26.24	8.27	16.46	-1.66581	4.14114e-19	22.17	10.69	15.43	-1.05235	8.455e-09
FBgn0051648	CG31648	31.25	9.87	20.25	-1.66273	1.61839e-30	29.09	8.81	19.32	-1.72331	1.21705e-29
FBgn0262733	Src64B	13.04	4.12	8.25	-1.66223	1.16024e-43	8.53	4.07	7.64	-1.06752	4.70266e-12
FBgn0029874	CG3342	13	4.11	8.29	-1.6613	3.10878e-25	9.95	4.94	6.75	-1.01019	7.41676e-10
FBgn0261790	SmE	139.57	44.3	97.4	-1.65561	5.37688e-72	118.2	58.82	108.77	-1.00685	3.11918e-29
FBgn0050443	Opbp	11.15	3.54	12.08	-1.65522	2.95234e-23	9.78	4.31	8.52	-1.18215	6.4799e-13
FBgn0052813	CG32813	3.4	1.08	2.9	-1.6545	9.08684e-15	2.24	1.06	2.75	-1.07943	8.87076e-06
FBgn0038629	CG14304	1.54	0.49	1.02	-1.65208	5.53852e-09	0.92	0.21	0.78	-2.13124	5.07184e-09
FBgn0030970	CG7326	11.27	3.59	6.82	-1.65043	7.89736e-27	8.55	2.78	6.61	-1.62084	3.14888e-20
FBgn0033429	CG12929	47.99	15.29	30.95	-1.65015	1.69294e-24	42.13	17.55	40.23	-1.26338	9.98244e-15
FBgn0005617	msl-1	15.94	5.08	11.23	-1.64975	6.1595e-69	13.02	4.55	11.16	-1.51679	1.20453e-48
BGI_novel_G000609	NA	11.41	3.64	7	-1.64829	1.03723e-19	7.98	2.48	6.26	-1.68605	9.99954e-15
FBgn0037816	CG6345	12.96	4.14	9.72	-1.64636	4.34012e-17	11.34	3.38	6.98	-1.74633	2.69846e-16
FBgn0037700	CG8149	102.64	32.79	70.88	-1.64627	1.05185e-123	83.67	36.63	59.73	-1.19168	2.31874e-62
FBgn0032157	Etl1	40.79	13.04	28.17	-1.64527	2.9366e-135	31.76	14.74	23.76	-1.10747	4.56846e-58
FBgn0024698	Cpsf160	32.94	10.55	20.94	-1.6426	8.50562e-170	27.53	12.1	17.26	-1.186	3.79652e-88
FBgn0000482	dor	10.86	3.48	8.58	-1.64186	3.49116e-38	8.17	3.48	6.42	-1.23125	3.2171e-19
FBgn0034707	MED16	5.49	1.76	6.86	-1.64123	1.51595e-17	5.37	1.75	4.73	-1.61757	8.92504e-17
FBgn0029755	Sas10	7.39	2.37	6.67	-1.64069	2.36294e-14	5.85	2.82	6.06	-1.05274	1.43757e-06
FBgn0002707	mei-9	7.98	2.56	5.37	-1.64024	3.3899e-30	5.74	1.92	3.85	-1.57994	4.91716e-22
FBgn0034084	CG8435	32.8	10.53	31.95	-1.63919	3.35872e-40	24.25	12.09	26.34	-1.00417	7.32156e-15
FBgn0030000	CG2260	13.13	4.22	9.39	-1.63755	3.08258e-29	11.65	4.06	8.25	-1.52078	1.32627e-23
FBgn0267796	Tmc	1.68	0.54	1.42	-1.63743	3.63166e-06	1.72	0.56	1.23	-1.61891	0.000106221
FBgn0261850	Xpd	60.88	19.57	40.88	-1.63732	4.24432e-181	45.19	21.9	31.87	-1.04507	6.0132e-68
FBgn0004378	Klp61F	30.95	9.95	23.51	-1.63717	1.26981e-126	24.55	9.83	18.69	-1.32046	2.2005e-67
FBgn0086856	CG11555	32.6	10.52	22.48	-1.63174	7.95224e-29	27.17	10.27	15.87	-1.40358	7.03256e-20
FBgn0036287	CG10663	2.2	0.71	1.89	-1.63161	6.02322e-08	2.17	0.44	1.5	-2.30212	7.43562e-12
FBgn0030631	CG6227	13.46	4.35	10.24	-1.62959	4.70576e-62	10.1	3.76	9.99	-1.42555	1.12998e-38
FBgn0034496	CG9143	7.88	2.55	10.06	-1.6277	5.86766e-24	8.28	2.9	9.71	-1.51358	1.37216e-22
FBgn0265047	FDY	63.98	20.71	53.68	-1.62729	5.59284e-74	48.62	21.94	51.95	-1.14799	1.15813e-33
FBgn0037708	CG9386	4.63	1.5	3.47	-1.62605	2.233e-09	3.5	1.49	3.42	-1.23204	2.70556e-05
FBgn0030364	CG15735	35.08	11.37	26.78	-1.62542	2.93496e-46	30.23	10.54	24.55	-1.52011	3.07154e-36
FBgn0010258	Rbp4	298.62	96.79	270.71	-1.62538	0	223.23	102.81	226.76	-1.11855	3.75414e-210
FBgn0261786	mi	15.67	5.08	11.13	-1.6251	4.96416e-65	12.6	3.19	9.94	-1.9818	4.74326e-68
FBgn0030554	CG1434	9.31	3.02	6.68	-1.62423	8.42398e-19	9.14	4.33	7.18	-1.07783	2.1544e-09
FBgn0050382	CG30382	652.76	211.97	409.94	-1.62269	0	541.95	212.21	410.23	-1.35267	0
FBgn0001133	grau	23.86	7.75	18.42	-1.62233	8.90068e-78	17.17	6.49	17.58	-1.4036	8.73184e-41
FBgn0010830	l(3)04053	14.58	4.74	9.62	-1.62103	4.09694e-39	11.73	4.78	11.76	-1.29512	5.1255e-23
FBgn0003527	stil	62.81	20.42	50.97	-1.62101	8.01022e-76	51.08	22.95	50.44	-1.15426	2.14988e-37
FBgn0031078	Nup205	11.43	3.72	9.93	-1.61945	1.38095e-78	8.08	3.55	8.3	-1.18654	1.95742e-35
FBgn0038948	PSR	80.9	26.33	68.17	-1.61943	6.72322e-133	65.44	26.92	65.08	-1.28149	7.2579e-76
FBgn0011566	Smyd3	8.94	2.91	9.02	-1.61926	2.26126e-32	8.22	3.48	6.84	-1.24005	2.64906e-20
FBgn0004587	B52	156.01	50.81	99.88	-1.61845	1.28678e-228	135.57	59.42	96.69	-1.19002	4.15478e-142
FBgn0035148	CG3402	17.01	5.54	15.37	-1.61843	7.01656e-29	15.47	4.89	11.9	-1.66157	3.07518e-16
FBgn0037465	CG1105	79.1	25.79	49.24	-1.61687	7.66918e-147	74.24	30.65	42.4	-1.27631	1.55053e-96
FBgn0033859	fand	16.12	5.26	11.92	-1.61572	4.65012e-19	12.87	5.62	11.51	-1.19537	1.23806e-11
FBgn0028530	mTTF	19.17	6.26	12.8	-1.61462	1.35674e-33	14.52	6.86	11.27	-1.08176	2.3786e-13
FBgn0051457	CG31457	12.83	4.19	10.57	-1.6145	3.65642e-19	14.5	0.69	9.8	-4.39331	4.74648e-60
FBgn0034537	DMAP1	14.07	4.6	10.55	-1.61292	2.74382e-24	9.11	3.26	9.41	-1.48258	1.82918e-14
FBgn0259173	corn	2.69	0.88	2.95	-1.61203	1.13781e-12	2.17	0.83	1.82	-1.38651	9.29462e-10
FBgn0030757	CG9902	31.88	10.44	23.37	-1.61053	8.47672e-126	22.8	8.09	18.43	-1.49482	1.9266e-78
FBgn0050467	CG30467	38.56	12.64	29.42	-1.60911	1.64767e-71	29.14	9.89	25.93	-1.55896	1.00965e-51
FBgn0033960	CG10151	66.86	21.95	45.21	-1.60692	5.40476e-155	50.42	20.99	39.76	-1.26429	3.76522e-81
FBgn0053554	Nipped-A	33.89	11.13	20.11	-1.60641	0	26.12	10.2	20.01	-1.35659	1.80919e-244
FBgn0030294	Pa1	8.83	2.9	13.16	-1.60636	3.9822e-16	6.72	3.26	8.24	-1.04359	4.18652e-07
FBgn0004643	Zw10	19.41	6.4	15.06	-1.60066	1.72501e-52	16.86	6.27	14.93	-1.42707	1.33303e-38
FBgn0032341	Reps	17.24	5.69	13.17	-1.59926	1.34152e-85	12.39	5.79	11.84	-1.09754	1.30485e-35
FBgn0262619	DNA-ligI	13.36	4.41	8.5	-1.59907	6.61132e-34	9.76	3.94	6.64	-1.30869	5.9347e-18
FBgn0035401	CG1291	29.82	9.85	25.86	-1.59808	1.16382e-45	23.55	9.68	21.51	-1.28265	1.92138e-26
FBgn0033021	CG10417	143.37	47.42	107.47	-1.59618	0	117.96	55.27	94.03	-1.09373	5.12574e-162
FBgn0027514	CG1024	37.05	12.26	31.38	-1.59551	8.22424e-72	29.64	14.04	24.93	-1.078	1.10962e-31
FBgn0261791	SNRPG	135.8	44.96	103.4	-1.59477	5.29282e-56	118.28	50.68	108.56	-1.22272	1.84906e-32
FBgn0038692	CG3773	15.4	5.1	11.29	-1.59436	1.42936e-20	11.91	5.63	9.77	-1.08097	1.51444e-09
FBgn0037822	CG14683	58.88	19.53	35.63	-1.59209	6.01268e-90	51.67	23.66	33.42	-1.12688	4.55286e-47
FBgn0266848	wap	41.84	13.89	33.52	-1.59084	7.50906e-133	30.58	12.97	28.41	-1.23741	3.77e-67
FBgn0031216	Zir	17.59	5.84	10.62	-1.59072	4.18002e-119	11.56	4.87	9.34	-1.24715	5.31858e-54
FBgn0032634	Rpb11	122.1	40.62	69.97	-1.5878	4.915e-59	103.58	43.74	67.64	-1.24372	4.31282e-35
FBgn0039554	CG5003	26.81	8.93	17.99	-1.58604	7.72886e-69	20.64	5.35	16.75	-1.94783	4.9424e-70
FBgn0020440	Fak	19.07	6.36	14.91	-1.58421	4.546e-90	15.04	5.86	12.55	-1.35983	6.1936e-56
FBgn0038491	CG5292	13.81	4.61	13.03	-1.58287	8.47606e-18	15.03	7.03	10.14	-1.09625	2.26156e-11
FBgn0035162	Sf3b3	69.84	23.34	59.92	-1.58125	3.17108e-300	53.6	21.41	47.34	-1.32395	1.32994e-176
FBgn0037770	Art4	11.87	3.97	8.5	-1.58011	1.09258e-33	8.99	2.8	7.91	-1.68289	1.53098e-29
FBgn0022344	CG10340	203.39	68.13	150.61	-1.57789	9.13606e-184	165.54	80.81	138.53	-1.03457	2.57252e-78
FBgn0036374	Spt20	5.52	1.85	5.72	-1.57714	8.14692e-39	3.85	1.63	4.59	-1.23999	2.13474e-22
FBgn0264672	Eogt	11.27	3.78	10.51	-1.57603	7.41816e-22	8.12	3.19	8.81	-1.34792	1.7559e-16
FBgn0029857	wuho	19.97	6.7	16.53	-1.5756	3.15444e-30	14.91	7.24	15.87	-1.04222	9.36206e-13
FBgn0000578	ena	9.74	3.27	6.55	-1.57463	2.10838e-33	6.92	2.34	5.66	-1.56426	1.28949e-22
FBgn0085361	CG34332	57.13	19.21	55	-1.57239	2.58164e-22	48.77	19.25	49.88	-1.34114	4.56214e-15
FBgn0038183	CG9286	29.64	9.97	29.27	-1.57188	4.02078e-30	31.87	12.12	31.95	-1.39481	5.308e-27
FBgn0027553	NELF-B	12.87	4.33	8.03	-1.57157	4.74044e-30	11.29	4.88	7.99	-1.21009	3.16296e-18
FBgn0043456	CG4747	87.04	29.29	70.81	-1.57127	3.41102e-223	67.89	31.69	58.42	-1.09917	1.34023e-110
FBgn0031227	CG3709	14.59	4.91	14.39	-1.57118	3.28864e-26	15.88	3.93	8.99	-2.01461	4.86756e-39
FBgn0261119	Prp19	18.91	6.37	11.45	-1.56978	3.0503e-34	15.24	5.32	8.54	-1.51836	1.9734e-26
FBgn0266674	Sec15	18.5	6.24	15.01	-1.56791	4.82782e-53	14.81	7.11	13.17	-1.05865	7.50382e-24
FBgn0037920	CG14710	21.21	7.16	12.41	-1.56671	1.02971e-31	18.24	7.16	13.63	-1.34907	4.00196e-22
FBgn0031357	mRpL48	50.05	16.92	52.1	-1.56464	1.12232e-33	41.76	20.59	50.93	-1.02018	1.37905e-15
FBgn0051040	Cog7	22.86	7.73	18.92	-1.56429	2.69612e-54	21.58	8.04	16.16	-1.42443	1.23618e-44
FBgn0037106	CG11307	9.58	3.24	7.03	-1.56403	6.88964e-14	6.67	2.18	5.7	-1.61336	8.14688e-11
FBgn0032296	CG6729	20.36	6.9	14.21	-1.56107	8.65748e-62	14.55	6.47	13.27	-1.16918	5.12932e-29
FBgn0036240	CG6928	12.21	4.14	6.85	-1.56036	1.06845e-29	10.2	3.9	7.15	-1.38702	4.30626e-21
FBgn0003687	Tbp	9.1	3.09	6.32	-1.55826	3.56268e-11	7.94	2.68	6.48	-1.56691	9.18726e-10
FBgn0029094	asf1	21.44	7.29	16.12	-1.55631	2.22516e-25	18.25	8.77	16.52	-1.05725	2.78504e-12
FBgn0033188	Drat	51.87	17.65	31.34	-1.55523	2.64604e-98	27.45	13.5	21.15	-1.02385	3.72686e-28
FBgn0034503	MED8	59.12	20.12	36.47	-1.55502	4.32264e-55	46.32	22.94	34.93	-1.01377	5.22478e-23
BGI_novel_G000107	NA	3.67	1.25	3.99	-1.55385	1.97728e-13	3.42	0.99	4.4	-1.7885	4.65676e-15
FBgn0013435	Cdc2rk	26.68	9.11	21.88	-1.55024	2.3102e-33	23.68	8.04	16.77	-1.5584	9.96528e-30
FBgn0026086	Adar	13.52	4.62	10.39	-1.54913	6.87646e-35	11.64	5.38	8.63	-1.11341	1.16353e-19
FBgn0031735	CG11029	1.75	0.6	1.33	-1.54432	0.000226346	1.27	0.25	0.86	-2.34483	4.6599e-05
FBgn0016983	smid	49.79	17.09	34.27	-1.5427	1.48261e-154	37.58	15.48	29.13	-1.27956	7.23614e-88
FBgn0038128	Ravus	21.22	7.3	19.07	-1.53946	5.5743e-27	17	8.17	12.25	-1.05713	7.87736e-13
FBgn0032475	Sfmbt	17.89	6.16	14.89	-1.53815	5.36746e-67	11.72	5.49	12.98	-1.09409	6.67688e-26
FBgn0039204	CG6607	50.67	17.45	34.97	-1.5379	3.2273e-74	41.89	17.33	33.3	-1.27333	2.04808e-46
FBgn0015391	glu	22.22	7.66	14.4	-1.53644	1.88495e-99	17.72	7.94	12.97	-1.15817	3.3607e-50
FBgn0038870	Oga	25.67	8.86	17.45	-1.5347	4.9078e-86	19.26	8.79	15.46	-1.13167	4.60382e-41
FBgn0284220	Top2	120.61	41.66	100.23	-1.53361	0	86.01	37.15	82.56	-1.21114	1.63608e-286
FBgn0036660	CG13025	16.5	5.7	15.33	-1.53343	4.52754e-37	13.18	5.76	11.7	-1.19421	7.73166e-20
FBgn0030944	CG6617	35.08	12.12	34.15	-1.53326	1.22527e-33	25.31	11.95	26.28	-1.0827	5.70634e-15
FBgn0039227	polybromo	15.62	5.4	16.33	-1.53236	3.0899e-79	11.24	3.92	13.77	-1.51972	3.31128e-56
FBgn0030538	betaNACtes1	62.43	21.59	39.26	-1.53188	6.98918e-71	49.86	19.34	35.44	-1.3663	6.08822e-47
FBgn0053051	CG33051	11.56	4	16.57	-1.53107	4.02638e-09	9.56	3.61	14.1	-1.40501	7.31908e-07
FBgn0004856	Bx42	53.9	18.67	42.83	-1.52956	3.9143e-104	40.76	17.64	37.78	-1.2083	9.31072e-57
FBgn0014006	Ask1	33.74	11.69	30.94	-1.52919	2.8563e-151	25.07	12.22	23.06	-1.03672	1.42899e-62
FBgn0038666	Smu1	20.92	7.26	20.94	-1.52684	2.2034e-36	16.36	7.92	17.8	-1.0466	3.17122e-16
FBgn0004406	tam	14.83	5.15	11.91	-1.52587	5.08248e-54	12.08	5.68	12.25	-1.08866	1.04266e-26
FBgn0031609	CG15443	74.16	25.78	53.84	-1.52439	7.52342e-88	64.06	27.8	43.22	-1.20434	4.30968e-54
FBgn0010808	Chchd3	86.88	30.25	54.44	-1.52209	7.32602e-76	73.06	31.22	56.43	-1.22661	3.6028e-46
FBgn0037087	CG7519	56.01	19.52	40.18	-1.52073	6.6763e-37	41.05	17.99	31.67	-1.19019	2.85806e-19
FBgn0038627	CG7694	49.52	17.27	34.58	-1.51974	6.49212e-30	62.67	19.69	34.31	-1.67031	7.0677e-36
FBgn0031492	CG3542	18.84	6.58	13.39	-1.51764	1.46789e-53	13.83	6.66	11.81	-1.05421	5.20566e-23
FBgn0260962	pic	117.35	40.99	98.39	-1.51747	0	94.04	43.8	82.85	-1.10234	3.93542e-211
FBgn0052104	CG32104	7.93	2.77	7.2	-1.51743	4.07958e-27	5.45	1.95	6.09	-1.48278	1.44692e-19
FBgn0028402	Sin	30.99	10.83	22.06	-1.51677	1.81213e-48	26.06	9.68	19.66	-1.42876	2.2119e-37
FBgn0032329	Art8	16.94	5.92	15.24	-1.51676	2.04906e-20	14.23	7.11	13.59	-1.00101	1.0033e-09
FBgn0264326	DNApol-epsilon255	5.52	1.93	4.17	-1.51607	9.29382e-38	4.15	1.57	3.52	-1.40235	1.16968e-25
FBgn0030686	mRpL3	46.23	16.19	37.66	-1.51373	2.46744e-55	37.41	18.21	32.5	-1.03869	5.67358e-25
FBgn0036730	qjt	92.14	32.39	78.26	-1.50828	1.54357e-80	80.89	37.55	81.83	-1.10715	4.33318e-43
FBgn0028648	mRpL50	58.99	20.78	35.12	-1.50527	7.05006e-40	45.39	16.32	39.92	-1.47573	6.13258e-30
FBgn0037019	Pex16	19.67	6.93	14.92	-1.50507	1.50979e-27	15.89	7.74	13.49	-1.03771	3.3709e-13
FBgn0034186	CG8950	5.25	1.85	5.52	-1.50479	5.39366e-15	3.74	1.14	4.48	-1.714	2.96392e-13
FBgn0036356	CG10222	8.4	2.96	7.61	-1.50479	3.60228e-10	8.98	2.86	5.91	-1.6507	1.84629e-10
FBgn0003598	Su(var)3-7	19.83	6.99	17.25	-1.50432	1.69841e-85	14.43	6.2	14.84	-1.21873	1.77234e-46
FBgn0036462	mRpL39	73.13	25.8	51.62	-1.50309	1.18348e-76	58.52	27.55	44.26	-1.08688	1.01784e-37
FBgn0034569	dgt3	51.74	18.27	39.39	-1.5018	1.1146e-87	43.99	21.62	36.71	-1.02481	1.27926e-41
FBgn0000520	dwg	4.36	1.54	4.17	-1.5014	1.8085e-09	3.72	1.27	3.08	-1.55047	1.34853e-08
FBgn0266669	Sec3	14.04	4.96	14.85	-1.50113	1.63042e-42	10.6	4.59	15.18	-1.2075	1.48924e-23
FBgn0032034	Rcd4	20.32	7.18	15.76	-1.50084	1.80388e-14	18.47	6.29	15.13	-1.55405	5.08812e-14
FBgn0039016	Dcr-1	24.14	8.53	17.81	-1.50081	9.73982e-159	17.65	7.06	17.5	-1.32193	7.67594e-96
FBgn0036888	CG9330	105.64	37.34	82.28	-1.50036	2.32194e-234	85.4	38.81	71.53	-1.13781	1.69432e-123
FBgn0031598	Vps53	23.82	8.42	18.08	-1.50028	1.31697e-66	21.02	9.85	18.25	-1.09357	1.50241e-36
FBgn0037492	CG10050	5.4	1.91	4.4	-1.49939	4.25548e-10	5.03	1.98	4.19	-1.34506	1.44108e-09
FBgn0263198	Acn	23.86	8.44	13.97	-1.49928	7.28652e-59	17.71	7.17	13.03	-1.30452	2.0648e-37
FBgn0031419	CG15390	8.65	3.06	5.71	-1.49917	1.1985e-08	6.53	2.76	5.48	-1.24241	2.70556e-05
FBgn0039280	Mocs2	11.62	4.12	9.1	-1.49589	1.49613e-16	8.17	3.74	7.89	-1.1273	2.756e-08
FBgn0260229	CG42503	11.62	4.12	9.1	-1.49589	1.49613e-16	8.17	3.74	7.89	-1.1273	2.756e-08
FBgn0260741	CG3281	38.89	13.79	27.16	-1.49578	2.93784e-68	37.36	14.1	23.38	-1.4058	1.81615e-59
FBgn0032444	CCT4	205.33	72.82	150.52	-1.49554	0	157.07	68.36	127.64	-1.20018	2.69974e-196
FBgn0030667	CG15599	27.12	9.64	19.46	-1.49225	9.10094e-94	18.93	5.66	19.16	-1.7418	6.8081e-83
FBgn0050147	Hil	1.63	0.58	1.44	-1.49075	1.57076e-06	1.61	0.52	1.61	-1.63048	3.24212e-07
FBgn0030330	Tango10	12.02	4.28	6.58	-1.48975	3.24996e-36	12.42	4.08	6.42	-1.60602	2.22444e-39
FBgn0034060	CG8370	20.42	7.28	15.86	-1.48797	6.89636e-98	16.88	7.34	13.4	-1.20146	5.40014e-59
FBgn0037583	CG9684	43.85	15.66	29.67	-1.48549	3.05434e-87	34.63	13.64	27.11	-1.34418	2.52676e-59
FBgn0040080	pins	22.26	7.95	17.14	-1.48543	1.12839e-68	15.55	6	13.52	-1.37388	5.22334e-43
FBgn0031317	Charon	8.51	3.04	6.27	-1.48509	1.86207e-15	6.75	2.68	5.57	-1.33265	8.42184e-11
FBgn0042092	CG13773	21.14	7.56	12.77	-1.48352	8.38528e-22	17.91	7.21	14.3	-1.31269	1.12958e-15
FBgn0260940	lsn	45.5	16.28	24.96	-1.48277	4.3793e-39	40.97	18.36	26.2	-1.158	1.74952e-24
FBgn0013563	Pex1	14.81	5.3	13.22	-1.48251	4.03274e-46	12.74	6.02	11.8	-1.08153	1.45485e-25
FBgn0023527	CG3071	15.31	5.48	10.8	-1.48223	3.01934e-28	14.54	6.04	8.46	-1.26741	2.2325e-21
FBgn0030788	Sap30	13.6	4.87	9.06	-1.48161	1.07077e-23	10.24	4.6	8.45	-1.15451	9.41884e-13
FBgn0037918	CG6791	11.33	4.06	14.18	-1.4806	4.86802e-46	8.6	3.72	10.17	-1.20903	1.83479e-27
FBgn0011771	Hem	26	9.32	17.03	-1.48011	1.34564e-91	20.03	7.89	13.63	-1.34407	4.18384e-61
FBgn0029892	CG3184	8.2	2.94	5.82	-1.47981	4.67558e-10	7.79	3.59	5.21	-1.11764	1.09938e-06
FBgn0000384	cta	30.45	10.92	29.24	-1.47947	1.60227e-58	26.17	11.08	23.95	-1.23996	1.03916e-48
FBgn0259937	Nop60B	57.69	20.69	49.73	-1.47939	1.65558e-85	48.1	17.42	46.25	-1.46529	1.49297e-79
FBgn0266722	Trs33	23.46	8.42	19.19	-1.47831	5.78654e-13	23.01	8.93	14.97	-1.36553	2.22026e-11
FBgn0034223	Tes	15.43	5.54	11.11	-1.47778	2.77348e-45	10.73	4.95	9.58	-1.11615	3.81446e-21
FBgn0028962	AlaRS-m	20.27	7.28	16.62	-1.47734	2.01394e-61	16.9	8.18	15.48	-1.04685	1.66546e-30
FBgn0033661	CG13185	10.54	3.79	7.99	-1.47561	7.67452e-163	8.32	3.56	7.64	-1.22471	1.6e-96
FBgn0004132	boca	54.13	19.48	46.15	-1.47443	7.15104e-34	51.36	22.3	41.72	-1.2036	5.17854e-24
FBgn0020496	CtBP	61.89	22.29	44.21	-1.47331	4.25728e-134	47.21	19.47	34.9	-1.27784	2.03934e-91
FBgn0263864	Dark	29.92	10.78	24.01	-1.47275	2.03022e-133	21.26	10.57	19.2	-1.00817	5.16658e-53
FBgn0036202	CG6024	1.72	0.62	0.9	-1.47207	1.55486e-07	1.44	0.6	0.75	-1.26303	0.000374322
FBgn0036249	CG11560	21.55	7.77	20.45	-1.4717	1.92762e-22	22.53	10.4	19.96	-1.11526	1.46198e-15
FBgn0030943	CG6540	22.46	8.11	16.18	-1.46958	3.04276e-26	15.56	6.75	12.08	-1.20488	4.5923e-14
FBgn0037232	Suv3	18.31	6.62	11.63	-1.46773	5.22524e-46	17	7.22	13.08	-1.23546	2.69966e-33
FBgn0262117	IntS3	25.57	9.25	15.91	-1.46693	2.82682e-82	20.86	10.19	14.42	-1.03359	5.91138e-38
FBgn0061361	CG33786	17	6.15	15.35	-1.46688	2.97224e-20	15.45	6.24	11.61	-1.30799	1.12958e-15
FBgn0061362	CG33785	17	6.15	15.35	-1.46688	2.97224e-20	15.45	6.24	11.61	-1.30799	1.12958e-15
FBgn0001341	l(1)1Bi	17.22	6.23	15.71	-1.46678	5.52672e-59	14.03	6.19	13.03	-1.1805	7.78156e-35
FBgn0037621	M1BP	61.03	22.09	44.13	-1.46613	1.81791e-80	46.3	21.7	39.79	-1.09332	7.56786e-38
FBgn0261065	Cpsf73	31.45	11.39	27.16	-1.46529	3.68358e-63	28.65	11.9	22.56	-1.26757	3.47148e-46
FBgn0003449	snf	155.48	56.33	125.04	-1.46475	5.94104e-112	126.33	55.71	116.81	-1.18119	1.53205e-65
FBgn0283440	solo	1.38	0.5	0.97	-1.46467	1.07464e-05	1.16	0.38	1.09	-1.61005	1.2025e-05
FBgn0026261	bonsai	84.34	30.56	65.81	-1.46457	8.11312e-73	64.21	28.48	65.63	-1.17285	7.43028e-40
FBgn0011481	Ssdp	11.42	4.14	7.81	-1.46386	8.29458e-37	8.39	3.45	6.61	-1.28207	5.68446e-23
FBgn0022349	CG1910	44.92	16.29	33.53	-1.46337	1.25656e-122	34.92	15.81	27.87	-1.14322	4.83672e-65
BGI_novel_G000095	NA	7.72	2.8	7.87	-1.46317	4.69462e-15	5.55	2.71	6.58	-1.03419	3.70718e-07
FBgn0002905	mus308	18.72	6.79	14.81	-1.4631	1.26954e-110	12.82	6.08	11.19	-1.07625	1.47333e-47
FBgn0039336	CG4553	11.49	4.17	12.39	-1.46226	2.01038e-14	11.21	4.38	10.66	-1.35578	1.24306e-12
FBgn0037659	Kdm2	17.38	6.33	13.03	-1.45715	1.20608e-84	13.03	5.61	10.15	-1.21576	2.09402e-48
FBgn0035035	CG3570	22.93	8.36	13.2	-1.45566	2.90452e-23	21.95	10.6	13.04	-1.05016	6.23698e-14
FBgn0033688	Prp8	48.09	17.56	36.45	-1.45344	0	34.62	13.17	30.08	-1.39435	1.8226e-217
FBgn0024285	Srp54	16.1	5.88	12.02	-1.45317	6.7281e-32	12.23	4.92	12.01	-1.31369	3.14112e-21
FBgn0038205	Kif19A	2.49	0.91	2.5	-1.45221	6.03552e-12	2.23	0.5	1.97	-2.15704	7.22452e-18
FBgn0001612	Grip91	27.68	10.12	19.26	-1.45163	1.80801e-89	21.17	8.78	17.27	-1.26973	4.91064e-56
FBgn0036118	Blos2	22.99	8.41	15.46	-1.45083	9.90422e-14	24.09	8.99	15.94	-1.42204	8.1076e-14
FBgn0033766	CG8771	15.63	5.72	12.03	-1.45023	1.49138e-82	13.14	4.3	11.19	-1.61156	1.57706e-80
FBgn0030855	CG5800	9.33	3.42	7.61	-1.44788	1.90109e-23	7.68	3.31	6.83	-1.21428	3.695e-15
FBgn0031479	Prx6005	45.61	16.72	43.6	-1.44778	1.35474e-34	38.88	17.9	37.54	-1.11907	2.6236e-20
FBgn0036812	Nufip	8.62	3.16	5.91	-1.44776	7.4457e-14	6.23	1.45	5.29	-2.10318	2.4787e-16
FBgn0031042	CG14221	1.5	0.55	1.32	-1.44746	7.57228e-09	1.55	0.55	1.35	-1.49476	1.67903e-09
FBgn0038640	CG7706	22.32	8.19	13.3	-1.4464	1.3187e-48	19.12	7.15	13.55	-1.41907	2.25182e-40
FBgn0032149	CG4036	46.2	16.97	31.85	-1.44491	2.06776e-40	44.39	20.64	33.39	-1.10479	3.28488e-26
FBgn0003607	Su(var)205	225.47	83.01	147.95	-1.44158	1.66959e-190	196.98	96.59	149.04	-1.0281	6.29342e-96
FBgn0263601	mib1	27.51	10.13	17.97	-1.44132	1.74128e-95	23.37	10.06	14.73	-1.21603	3.18566e-58
FBgn0020305	dbe	28.86	10.64	22.64	-1.43957	1.18914e-30	23.86	9.78	19.95	-1.28669	1.09299e-21
FBgn0051973	Cda5	2.9	1.07	2.01	-1.43844	3.57724e-24	2.19	0.52	2.13	-2.07435	4.61374e-30
FBgn0015754	Lis-1	52.63	19.42	39.44	-1.43834	2.00264e-84	40.17	19.67	35.5	-1.03012	2.15648e-38
FBgn0028426	JhI-1	9.12	3.37	6.65	-1.43629	3.55392e-23	7.51	3.71	7.35	-1.01739	9.25718e-12
FBgn0020497	emb	72.14	26.68	58.04	-1.43504	3.01648e-248	56.93	24.18	48.2	-1.23537	3.6489e-161
FBgn0010263	Rbp9	23.33	8.63	17.85	-1.43475	5.49572e-73	16.73	6.22	14.69	-1.42745	5.89528e-52
FBgn0011745	Arp1	100.9	37.35	72.14	-1.43375	1.04852e-127	78.73	37.57	65.02	-1.06733	3.42678e-63
FBgn0027841	CstF64	30.49	11.31	22.67	-1.43074	4.6009e-39	25.67	12.79	19.57	-1.00507	1.47644e-19
FBgn0051163	SKIP	3.26	1.21	2.56	-1.42986	1.16683e-18	2.86	1.13	2.01	-1.33969	1.79162e-13
FBgn0039601	CG1523	26.65	9.9	18.86	-1.42864	6.72326e-51	21.66	10.47	18.6	-1.04877	4.58524e-26
FBgn0038390	Rbf2	2.12	0.79	1.28	-1.42414	2.57798e-06	1.65	0.5	1.1	-1.72247	2.40666e-06
FBgn0038058	CG5608	12.05	4.5	12.58	-1.42104	9.316e-25	10.81	4.43	10.18	-1.28699	2.88392e-19
FBgn0036624	RAF2	15.09	5.64	11.65	-1.41983	6.8256e-55	10.97	4.18	10.29	-1.39199	7.3754e-39
FBgn0263355	CG31688	12.12	4.53	9.76	-1.41981	6.24998e-32	10.02	4.83	8.41	-1.05279	7.53212e-19
FBgn0035160	hng3	8.8	3.29	4.58	-1.41942	4.0096e-09	8.33	2.17	8.51	-1.94062	1.7133e-15
FBgn0036332	CG11261	16.53	6.18	12.89	-1.41941	7.8602e-33	14.95	7.03	14.16	-1.08855	4.10568e-20
FBgn0261380	mRpL37	23.59	8.82	17.09	-1.41932	8.43854e-30	24.05	8.76	17.94	-1.45703	4.88914e-29
FBgn0038320	Sra-1	37.57	14.05	27.21	-1.41901	2.2597e-151	27.51	12.55	23.4	-1.13227	2.5567e-78
FBgn0054001	CG34001	24.73	9.25	18.76	-1.41874	5.3867e-13	24.4	8.9	15.1	-1.455	4.50896e-13
FBgn0046706	Haspin	67.04	25.09	54.49	-1.41791	2.52528e-104	59.09	28.17	49.51	-1.06875	2.55752e-59
FBgn0035462	IntS10	17.68	6.62	13.84	-1.41722	8.93162e-36	14.05	5.51	11.97	-1.35045	1.17805e-26
FBgn0023177	Pp4-19C	20.94	7.85	15.89	-1.4155	2.77838e-37	16.51	7.81	13.48	-1.07995	5.74112e-19
FBgn0022985	qkr58E-2	29.27	11	23.71	-1.41192	1.27081e-67	20.91	9.09	21.7	-1.20184	7.55224e-39
FBgn0026533	Dek	61.55	23.14	48.22	-1.41137	1.56901e-131	51.97	24.28	44.82	-1.09791	1.09889e-71
FBgn0036450	Tdrd3	20.88	7.85	17.4	-1.41136	1.15727e-47	15.47	5.06	14.63	-1.61226	1.46601e-43
FBgn0266672	Sec8	29.65	11.15	23.04	-1.41099	2.09568e-86	22.63	7.19	16.16	-1.65417	9.0834e-83
FBgn0027054	CSN4	71.87	27.03	52.03	-1.41083	1.08848e-93	58.22	23.73	49	-1.2948	3.37848e-70
FBgn0032819	CG10463	7.76	2.92	5.78	-1.41009	4.54978e-14	6.6	3.22	5.49	-1.03541	5.6519e-08
FBgn0037622	CG8202	15.85	5.97	11.27	-1.40868	3.5476e-43	14.58	6.4	10.74	-1.18785	8.1971e-31
FBgn0034046	tun	10.3	3.88	7.27	-1.40852	1.25889e-20	7.03	3.17	5.91	-1.14904	3.26586e-10
BGI_novel_G000093	NA	7.75	2.92	5.14	-1.40823	1.53649e-22	6.6	1.77	5.21	-1.89872	8.8342e-29
FBgn0087041	CG42231	22.8	8.62	23.57	-1.40327	6.1539e-30	22.42	9.1	24.11	-1.30085	2.71086e-26
FBgn0039680	Cap-D2	7.98	3.02	6.68	-1.40184	1.19733e-30	5.61	2.59	5.48	-1.11505	8.30306e-16
FBgn0025463	Bap60	35.14	13.3	25.48	-1.40169	2.91914e-58	28.28	11.04	24.55	-1.35704	1.12718e-44
FBgn0038319	mRpL9	37.08	14.05	28.32	-1.40007	3.55876e-25	30.11	12.56	25.64	-1.26141	1.50596e-17
FBgn0032455	Pih1D1	182.87	69.48	118.49	-1.39615	1.19885e-151	169.26	75.74	117.98	-1.16011	2.6236e-135
FBgn0263232	Nxf3	4.5	1.71	4.37	-1.39593	4.4459e-29	2.9	1.19	3.14	-1.28509	2.71084e-16
FBgn0039210	CG13625	4.42	1.68	2.46	-1.39559	3.57786e-09	3.3	1.16	3.01	-1.50834	8.25234e-08
FBgn0038810	Srp72	48.52	18.45	32.81	-1.39496	6.20118e-87	42.68	18.58	31.21	-1.19981	1.98354e-61
FBgn0035110	thoc7	39.95	15.21	26.95	-1.39318	3.62882e-31	34.4	15.37	32.18	-1.16229	1.09934e-20
FBgn0041164	armi	46.39	17.67	30.71	-1.39251	3.43278e-157	39.51	17.11	30.97	-1.20738	4.20656e-106
FBgn0005695	gcl	9.89	3.77	6.67	-1.39141	8.01752e-22	7.53	3.34	6.11	-1.1728	2.957e-13
FBgn0032198	eEF1delta	587.25	223.98	470.37	-1.3906	0	531.93	263.31	488.67	-1.01447	1.49865e-227
FBgn0036838	CG3808	12.68	4.84	10.5	-1.38948	1.97848e-24	11.91	4.89	8.24	-1.28427	3.10582e-50
FBgn0030067	Rbm13	33.25	12.7	27.33	-1.38853	7.97836e-35	30.11	14.19	25.4	-1.08537	6.91924e-22
FBgn0039622	eIF4E6	48.67	18.59	33.54	-1.38851	3.5187e-27	40.21	20.1	34.97	-1.00036	5.87696e-14
FBgn0036184	PCID2	23.51	8.99	23.23	-1.38688	8.1293e-26	21.32	9.9	18.83	-1.10671	7.15798e-17
FBgn0035141	Cypl	48.01	18.36	33.16	-1.38677	2.398e-28	41.01	19.47	34.59	-1.07472	8.90732e-17
FBgn0030647	CG6324	27.97	10.7	22.72	-1.38627	6.69226e-85	23.31	9.02	20.17	-1.36975	3.16046e-69
FBgn0031428	CG9886	14.23	5.45	10.87	-1.38461	8.1293e-26	12.45	6.1	10.44	-1.02926	2.04122e-14
FBgn0033891	CG8067	26.68	10.22	30.42	-1.38436	4.4679e-26	26.77	11.58	32.6	-1.20898	2.28816e-21
FBgn0031885	Mnn1	10.31	3.95	8.31	-1.38412	1.05402e-27	8.83	2.17	6.37	-2.02472	8.25548e-33
FBgn0261270	SelD	157.19	60.23	111	-1.38396	4.24602e-195	118.02	54.5	99.28	-1.1147	1.07001e-104
FBgn0033948	CG12863	5.16	1.98	3.58	-1.38187	2.37844e-07	3.49	1.26	3.63	-1.4698	9.53542e-06
FBgn0260456	CG4806	20.54	7.89	13.34	-1.38034	2.58766e-36	18.05	6.25	10.65	-1.53007	7.81664e-37
FBgn0033810	CG4646	60.59	23.28	44.06	-1.37999	2.08674e-35	48.92	23.85	42.17	-1.03644	9.24036e-17
FBgn0033380	Phax	18.84	7.24	13.02	-1.37974	5.6686e-25	18.46	7.39	12.08	-1.32076	7.08252e-23
FBgn0033971	CG10209	14.91	5.74	11.75	-1.37716	3.84444e-26	11.67	5.41	11.14	-1.1091	3.56142e-15
FBgn0037061	CG12975	28.77	11.09	25.39	-1.37531	3.2789e-15	28.67	12.86	22.42	-1.15665	7.74638e-12
FBgn0021856	l(2)k14505	55.91	21.56	44.03	-1.37475	4.18432e-43	47.79	21.74	41.12	-1.13636	1.20343e-28
FBgn0038306	Art3	34.54	13.35	28.13	-1.37143	3.008e-50	31.26	13.66	26.91	-1.19436	8.7383e-37
FBgn0037188	CG7369	5.4	2.09	4.98	-1.36946	1.92795e-18	3.55	1.72	4.18	-1.04541	9.55884e-09
FBgn0029867	CG3847	15.38	5.96	13.72	-1.36767	4.32042e-28	11.43	5.38	10	-1.08715	3.90846e-15
FBgn0030301	HP5	2.94	1.14	1.9	-1.36678	1.06489e-06	2.56	0.8	1.9	-1.67807	3.28844e-09
FBgn0000108	Appl	1.16	0.45	0.89	-1.36613	5.06076e-07	1.23	0.26	0.84	-2.24207	4.33756e-12
FBgn0015664	Dref	28.15	10.93	24.17	-1.36484	4.51048e-65	25.54	10.5	20.32	-1.28237	7.51714e-52
FBgn0039017	CG6985	20.57	7.99	14.8	-1.36427	1.99258e-30	20.9	8.94	15.57	-1.22516	3.53028e-26
FBgn0030871	CG8142	17.37	6.75	15.31	-1.36364	2.79438e-18	14.38	5.62	13.17	-1.35542	3.73234e-15
FBgn0039406	RpL34a	208.33	80.97	188.6	-1.36341	1.52522e-95	183.81	91.22	167.35	-1.01079	2.9798e-53
FBgn0038474	mRpS11	69.07	26.86	52.86	-1.3626	1.02907e-39	65.95	30.56	48.16	-1.10973	9.56262e-28
FBgn0030530	jub	9.74	3.79	6.98	-1.36172	4.59258e-22	7.14	3.43	6.57	-1.05772	3.6047e-12
FBgn0015402	ksr	26.09	10.16	19.85	-1.3606	1.57838e-66	22.44	10.49	18.43	-1.09706	1.10451e-37
FBgn0004362	HmgD	106.79	41.83	62.14	-1.35217	3.71458e-104	81.05	39.99	56.11	-1.01917	1.76203e-49
FBgn0040207	kat80	6.4	2.51	4.95	-1.35038	2.187e-18	5.59	2.45	4.6	-1.19007	1.55104e-13
FBgn0014024	Rnp4F	18.25	7.16	13.29	-1.34986	6.58954e-47	12.39	5.67	10.78	-1.12776	3.41538e-23
FBgn0037712	CG16789	1.35	0.53	0.91	-1.3489	1.36291e-08	1.18	0.42	0.86	-1.49033	2.78202e-08
FBgn0033570	ND-B14	111.85	44.05	98.58	-1.34435	1.47734e-46	105.6	46.96	98.04	-1.16911	1.4225e-35
FBgn0052278	CG32278	39.2	15.46	35.08	-1.34231	5.1422e-34	27.24	11.52	29.29	-1.24159	5.59688e-34
FBgn0262730	dtn	2.78	1.1	2.38	-1.33758	1.93369e-16	1.63	0.67	1.88	-1.28264	1.58581e-09
FBgn0034308	CG10915	7.48	2.96	5.21	-1.33744	3.066e-20	5.68	2.48	4.56	-1.19555	1.78979e-12
FBgn0053108	CG33108	6.06	2.4	7.92	-1.33628	6.00088e-06	6.58	1.17	6.53	-2.49158	3.67958e-13
FBgn0030680	CG8944	4.84	1.92	4.57	-1.3339	3.33164e-18	3.56	1.27	3.52	-1.48705	8.04886e-16
FBgn0030566	betaNACtes4	86.76	34.49	72.14	-1.33085	2.46854e-67	72.62	35.73	66.24	-1.02323	1.5618e-37
FBgn0040324	Ephrin	27.29	10.85	24.58	-1.33068	1.77134e-66	24.87	11.73	23.63	-1.0842	5.83176e-39
FBgn0031062	CG14230	9.96	3.96	11.24	-1.33065	2.16932e-17	9.25	4.23	9.85	-1.1288	8.51318e-13
FBgn0039702	Vps16B	13.88	5.53	14.59	-1.32766	9.42836e-18	12.66	5.89	13.76	-1.10394	1.77678e-12
FBgn0023509	mip130	6.9	2.75	6.16	-1.32716	3.61038e-20	4.57	2.19	4.69	-1.06126	4.78572e-10
FBgn0030963	CG7101	6.97	2.78	6.17	-1.32607	2.4013e-09	6.4	3.07	6.24	-1.05983	2.271e-06
FBgn0052537	CG32537	7.72	3.08	6.74	-1.32567	5.94388e-15	5.15	2.13	5.75	-1.27372	4.11808e-10
FBgn0032596	Prosbeta4	245.26	97.91	205.7	-1.32478	4.4853e-142	198.69	96.73	189.04	-1.03848	1.35115e-77
FBgn0083976	CG34140	11.93	4.77	10.12	-1.32253	3.82892e-17	10.18	4.52	8.24	-1.17134	1.54098e-12
FBgn0032645	CG15142	78.53	31.4	59.68	-1.32248	1.07214e-45	67.86	29.8	59.16	-1.18725	1.58872e-33
FBgn0261286	Mat89Ba	11.36	4.55	7.48	-1.32002	5.60874e-35	8.69	3.51	6.54	-1.30789	2.72942e-26
BGI_novel_G000342	NA	2.42	0.97	1.26	-1.31895	7.24328e-09	2.2	0.33	1.22	-2.73697	1.63148e-19
FBgn0000928	fs(1)Yb	11.43	4.59	8.53	-1.31626	1.01155e-38	8.2	3.66	8.38	-1.16378	1.23881e-23
BGI_novel_G000010	NA	5.92	2.38	3.31	-1.31464	1.24337e-05	4.94	0.71	4.2	-2.79862	5.44372e-11
FBgn0266673	Sec10	21.69	8.72	19.27	-1.31463	8.1137e-44	19.01	8.69	15.91	-1.12933	1.62893e-31
FBgn0032486	mRF1	15.29	6.15	14.69	-1.31393	8.44652e-18	15.1	6.27	16.05	-1.26801	1.31292e-16
FBgn0000588	esc	6.66	2.68	4.59	-1.31329	4.67072e-10	4.87	1.85	4.63	-1.3964	2.71184e-08
FBgn0030738	CG9915	13.72	5.53	12.74	-1.31093	6.32202e-30	11.57	5.11	11.22	-1.17899	1.84001e-21
FBgn0032816	Nf-YB	11.91	4.81	7.46	-1.30806	3.83728e-09	9.39	4.57	9.07	-1.03893	5.05804e-05
FBgn0004108	Nrt	3.49	1.41	1.85	-1.30753	1.2412e-12	2.92	1.28	1.89	-1.18982	1.57329e-08
FBgn0034098	krimp	26.15	10.57	20.81	-1.30684	6.7418e-52	19.15	9.11	19.23	-1.07182	2.60672e-28
FBgn0263025	CG43320	12.12	4.9	8.23	-1.30654	3.7111e-13	11	4.98	9.13	-1.14329	5.834e-10
FBgn0085192	CG34163	12.65	5.12	11.96	-1.30492	1.7301e-05	12.04	4.89	9.21	-1.29993	3.32702e-05
FBgn0015553	tos	3.06	1.24	2.4	-1.30319	6.52308e-07	2.29	0.82	2.56	-1.48165	2.5535e-06
FBgn0010407	Ror	4.31	1.75	4.37	-1.30033	6.24438e-13	4.05	1.98	3.75	-1.03242	8.27582e-09
FBgn0029131	Debcl	17.98	7.31	14.56	-1.29845	2.88776e-25	16.11	5.59	12.74	-1.52704	4.60542e-29
FBgn0004901	Prat	7.96	3.24	6.65	-1.29677	5.03026e-14	5.96	2.49	6.31	-1.25917	2.54312e-10
FBgn0024248	chico	22.52	9.17	15.83	-1.29621	1.05102e-55	20	9.39	15.93	-1.0908	1.25584e-36
FBgn0037279	CG1129	60.25	24.56	43.01	-1.29465	1.71373e-74	47.64	23.2	36.92	-1.03805	1.46545e-43
FBgn0264089	sli	6.23	2.54	4.26	-1.2944	2.32434e-45	4.67	2.06	2.78	-1.18078	3.40446e-31
FBgn0036104	CG6418	27.62	11.3	26.59	-1.28939	3.03882e-57	20.3	9.7	21.36	-1.06542	1.50818e-31
FBgn0001965	Sos	13.44	5.5	11.85	-1.28903	3.59614e-58	8.66	4.27	9.88	-1.02013	1.48467e-26
FBgn0027259	Kmn1	9.25	3.79	8.44	-1.28726	3.159e-10	10.03	3.71	7.09	-1.43483	1.21371e-13
FBgn0031036	CG14220	21.86	8.96	19.61	-1.28672	6.08062e-22	19.05	8.42	17.26	-1.1779	6.30544e-19
FBgn0031768	CG12393	20.71	8.49	16.04	-1.28649	7.92728e-22	17.43	7.52	13.72	-1.21277	1.20068e-14
FBgn0031030	Tao	20.89	8.57	15.82	-1.28545	1.08103e-61	12.77	6.14	15.12	-1.05645	6.98676e-30
FBgn0033389	Rad51D	4.77	1.96	3.58	-1.28314	4.26272e-08	4.6	1.75	3.29	-1.39428	1.09337e-08
FBgn0023540	CG3630	4.28	1.76	3.87	-1.28204	3.88748e-06	4.43	1.56	3.95	-1.50576	2.04486e-08
FBgn0033062	Ars2	35.04	14.41	28.03	-1.28193	1.7345e-73	27.47	10.45	24.47	-1.39435	5.10228e-75
FBgn0033260	Cul4	45.73	18.82	35.74	-1.28087	5.64e-115	32.85	15.16	29.73	-1.11562	5.11588e-66
FBgn0037031	CG11456	14.49	5.97	11.24	-1.27925	1.46711e-18	10.83	4.35	9.26	-1.31595	3.97138e-15
FBgn0266917	Sf3a1	50.1	20.68	43.28	-1.27657	1.15613e-94	39.47	19.27	35.61	-1.0344	1.28296e-53
FBgn0261789	SmD2	40.19	16.59	31.1	-1.27652	3.77158e-23	31.77	14.17	30.63	-1.16483	3.50596e-16
FBgn0036754	CG5589	2.81	1.16	2.38	-1.27645	7.29286e-06	2.91	0.97	2.12	-1.58496	8.90838e-08
FBgn0037202	Ssl1	16.5	6.82	15.6	-1.27462	1.22901e-17	12.97	6.3	13.71	-1.04175	7.74172e-13
FBgn0263237	Cdk7	46.82	19.37	36.81	-1.2733	7.40084e-50	37.19	17.79	34.13	-1.06385	3.67522e-30
FBgn0032849	mRpS18B	77.33	32.06	44.09	-1.27025	1.009e-40	59.84	29.36	45.3	-1.02726	3.65658e-24
FBgn0266723	Trs31	21.22	8.81	14.9	-1.26821	3.85484e-11	16.34	6.55	15.65	-1.31884	2.67344e-09
FBgn0035833	CG7565	6.93	2.88	5.5	-1.26679	2.38304e-20	6.65	3.04	5.09	-1.12928	2.14462e-16
FBgn0023514	CG14805	15.26	6.35	12.82	-1.26493	4.6773e-20	14.66	6.58	9.9	-1.15573	7.55568e-17
FBgn0052442	Arv1	16.76	6.98	11.04	-1.26372	3.1576e-12	12.55	6	9.56	-1.06465	1.33373e-07
FBgn0022936	CycH	36.74	15.32	26.68	-1.26194	6.26904e-28	31.92	11.13	25.35	-1.52001	2.4257e-21
FBgn0038300	Mau2	4.41	1.84	4.68	-1.26107	5.16124e-08	3.54	1.31	4.42	-1.43418	9.48374e-08
FBgn0259728	CG42382	10.89	4.56	9.56	-1.2559	5.16124e-08	9.39	4.25	8.72	-1.14366	3.03488e-06
FBgn0033437	CG12926	18.68	7.83	35.63	-1.25441	3.53842e-19	35.77	8.84	44.88	-2.01663	3.62734e-67
FBgn0037250	CG1074	19.77	8.29	17.92	-1.25387	6.4737e-25	18.85	8.69	16.48	-1.11714	6.06052e-20
FBgn0039690	CG1969	9.82	4.12	8.01	-1.25308	1.94963e-11	9.75	3.82	6.94	-1.35183	1.47862e-10
FBgn0033170	sPLA2	30.81	12.93	29.03	-1.25268	8.8914e-14	42.35	14.45	36.17	-1.55129	1.1441e-24
FBgn0032876	Cen	16.53	6.95	11.48	-1.25	5.19988e-35	14.01	5.47	10.84	-1.35684	8.14838e-33
FBgn0040283	SMC1	39.72	16.76	28.88	-1.24484	2.59496e-111	35.23	16.35	28.32	-1.10751	9.01666e-82
FBgn0029710	CG3568	60.59	25.57	46.46	-1.24463	9.35246e-74	50.12	24.9	41.62	-1.00924	6.51354e-45
FBgn0038673	CG14286	16.97	7.18	16.54	-1.24093	4.37516e-10	15.18	5.42	20.63	-1.48581	1.55024e-11
FBgn0015797	Rab6	38.77	16.41	27.86	-1.24037	1.26153e-51	30.97	13.22	24.88	-1.22815	1.6135e-38
FBgn0035980	mRRF1	23.68	10.04	12.38	-1.23791	1.40461e-15	20.02	8.89	14.52	-1.17119	2.70532e-12
FBgn0036574	elg1	5.6	2.38	4.4	-1.23447	1.66256e-16	4.19	2.04	4.64	-1.03838	2.18212e-10
FBgn0035213	CG2199	7.57	3.22	5.81	-1.23323	9.92674e-16	6.46	2.8	5.51	-1.20611	4.15066e-13
FBgn0033987	ckn	11.26	4.8	10.35	-1.2301	4.05232e-33	8.59	4.09	7.65	-1.07056	6.39848e-21
FBgn0036005	pall	88.62	37.81	71.56	-1.22886	6.9196e-73	71.19	33.26	62.92	-1.09789	4.76656e-49
FBgn0039381	SppL	10.62	4.54	9.6	-1.22602	1.8469e-17	7.85	3.84	7.65	-1.03159	8.87406e-11
FBgn0044823	Spec2	17.91	7.68	14.77	-1.22159	8.53092e-25	16.71	8.19	14.84	-1.02878	2.20478e-20
FBgn0010607	l(2)05714	48.01	20.59	38.64	-1.22139	1.51808e-36	43.42	17.99	39.3	-1.27116	1.06451e-34
FBgn0010470	Fkbp14	61.88	26.56	60.52	-1.22022	3.45326e-59	58.54	28.16	57.99	-1.05578	1.40325e-39
FBgn0033421	CG1888	13.38	5.76	13.09	-1.21594	3.63938e-13	14.89	5.77	16.36	-1.3677	3.695e-15
FBgn0035829	HP4	113.31	48.84	86.03	-1.21414	3.06664e-47	94.58	46.81	93.59	-1.01472	5.96898e-30
FBgn0039740	ZIPIC	17.21	7.42	11.82	-1.21376	1.81117e-22	17.54	7.14	11.53	-1.29665	1.28507e-24
FBgn0030573	nmdyn-D6	8.01	3.46	4.86	-1.21103	7.7724e-06	8.3	3.53	5.41	-1.23344	4.2099e-06
FBgn0033523	CG12895	37.84	16.37	25.76	-1.20886	2.0347e-15	32.4	13.56	26.83	-1.25664	8.61788e-14
FBgn0030293	CG1737	8.25	3.57	5.79	-1.20847	2.67056e-25	5.91	2.43	5.65	-1.2822	3.33074e-20
FBgn0039528	dsd	13.82	5.99	11.87	-1.20613	9.92602e-55	10.91	4.49	11.04	-1.28086	3.48616e-46
FBgn0001330	kz	3.11	1.35	4.09	-1.20396	2.95866e-09	2.58	1.18	2.79	-1.12858	2.15502e-07
FBgn0027084	LysRS	56.98	24.75	56.53	-1.20303	6.459e-76	55.59	26.94	55.45	-1.04508	7.65298e-59
FBgn0027518	Wdr24	8.61	3.74	6.41	-1.20297	5.13012e-17	7.9	3.55	5.16	-1.15403	1.00954e-14
FBgn0037935	CG6834	7.02	3.05	4.83	-1.20266	4.77264e-15	7.35	3.29	3.85	-1.15966	8.72174e-15
FBgn0015805	HDAC1	19.56	8.51	13.35	-1.20068	5.3955e-29	15.1	7.02	12.15	-1.10501	6.23074e-20
FBgn0037881	GCC88	26.06	11.34	25.47	-1.20042	1.66419e-41	20.98	9.7	21.73	-1.11296	7.7438e-30
FBgn0025394	inc	16.33	7.11	14.12	-1.1996	5.55764e-33	12.61	5.54	12.35	-1.18661	4.77912e-26
FBgn0030091	CG7065	32.31	14.08	25.81	-1.19833	3.97082e-93	24.33	11.91	22.89	-1.03056	3.07152e-55
FBgn0085357	CG34328	72.91	31.79	54.71	-1.19754	3.36208e-23	64.31	28.99	52.65	-1.14949	2.81032e-19
FBgn0051368	CG31368	15.89	6.93	11.79	-1.19719	1.3344e-50	13.22	6.53	11.41	-1.01757	1.00728e-32
FBgn0004401	Pep	141.29	61.65	81.68	-1.19649	3.33572e-251	105.47	45.66	75.66	-1.20783	6.02716e-190
FBgn0067861	Sdic1	46.93	20.48	53.69	-1.19629	1.88734e-64	58	21.46	59.58	-1.4344	3.66208e-103
FBgn0086448	PIG-Q	11.96	5.22	9.88	-1.1961	1.90851e-13	12.76	6.27	8.64	-1.02509	1.07817e-11
FBgn0263599	l(3)72Ab	35.4	15.46	26.34	-1.19521	3.97288e-159	28.88	14.27	22.05	-1.01709	6.99008e-100
FBgn0029708	CG3556	2.3	1.01	2.03	-1.18728	3.57872e-05	2.12	0.46	1.63	-2.20436	3.5592e-11
FBgn0028474	CG4119	12.61	5.54	11.4	-1.18661	4.79464e-33	9.16	4.55	9.82	-1.00948	4.0984e-19
FBgn0013548	l(2)dtl	3.38	1.49	2.56	-1.18171	2.95046e-07	2.91	0.85	2.39	-1.77548	1.68913e-10
FBgn0024364	CG11417	14.31	6.32	11.54	-1.17903	3.26864e-24	11.77	5.26	12.21	-1.16198	1.33229e-19
FBgn0034734	CG4554	7.82	3.47	6.16	-1.17223	3.45558e-44	6.95	2.81	5.58	-1.30644	3.3935e-46
FBgn0263998	Ack-like	21.09	9.37	17.06	-1.17044	9.8025e-63	16.07	7.59	13.64	-1.0822	7.2282e-41
FBgn0005632	faf	34.53	15.35	28.33	-1.16961	3.1536e-199	24.72	11.66	21.75	-1.08411	7.68252e-127
FBgn0030003	CG2116	29.69	13.2	27.38	-1.16944	1.76786e-38	26.19	12.8	23.77	-1.03287	5.383e-28
BGI_novel_G000024	NA	51.09	22.72	38.2	-1.16908	1.84913e-31	40.14	15.59	33.48	-1.36442	3.84038e-31
FBgn0051849	CG31849	4.45	1.98	3.98	-1.1683	1.24523e-07	3.53	1.52	3	-1.2156	1.35052e-06
FBgn0026252	msk	65.58	29.18	58.39	-1.16828	1.19279e-166	68.63	31.99	54.38	-1.10122	3.5941e-154
FBgn0037017	CG4074	7.69	3.43	5.39	-1.16478	2.07774e-07	7.57	3.72	6.08	-1.02499	9.36006e-06
FBgn0031873	Gas41	17.28	7.72	13	-1.16243	2.31372e-10	21.44	8.52	13.75	-1.33138	9.6242e-15
FBgn0260460	mRpS34	57.47	25.72	48.01	-1.15992	1.35135e-25	47.75	23.79	45.84	-1.00515	3.04392e-17
FBgn0284080	CG46302	6.75	3.04	6.3	-1.15082	0.000428862	5.46	1.91	4.92	-1.51533	0.000105904
FBgn0027500	spd-2	22.87	10.31	16.65	-1.14941	1.69379e-45	21.82	8.46	16.29	-1.36692	3.32662e-62
FBgn0038765	CG4424	6.23	2.81	4.81	-1.14866	3.82914e-06	4.53	2.11	5.56	-1.10227	0.000147749
FBgn0036661	CG9705	41.94	18.98	30.48	-1.14385	1.1667e-34	34.5	12.15	30.85	-1.50564	2.26598e-49
FBgn0003009	ord	39.15	17.73	30.96	-1.14282	8.80888e-20	35.27	17.33	29.29	-1.02517	1.22082e-15
FBgn0032824	CG13962	370.01	167.79	267.59	-1.14091	1.13027e-132	441.44	189.93	298.39	-1.21675	1.20112e-172
FBgn0030474	CG15747	3.57	1.62	2.32	-1.13993	1.89471e-08	3.23	1.1	2.53	-1.55403	4.74216e-13
FBgn0266518	Dpit47	26.08	11.85	22.08	-1.13806	1.00338e-21	28.53	13.22	23.95	-1.10976	6.62472e-25
FBgn0270924	zf30C	21.8	9.91	17.42	-1.13737	3.78346e-41	16.23	7.21	15.57	-1.17059	3.83372e-32
FBgn0032259	CG6144	33.78	15.39	24.69	-1.13418	3.04414e-33	28.47	12.61	23.32	-1.17487	1.39376e-28
FBgn0034617	Panx	26.95	12.32	24.46	-1.12928	1.70711e-33	26.11	12.86	23.47	-1.02171	1.15121e-27
FBgn0259152	Clbn	35.61	16.29	31.02	-1.1283	1.23531e-71	29.95	14.65	28.47	-1.03166	3.9005e-52
FBgn0039150	CG13605	48.22	22.07	36.87	-1.12755	6.76698e-64	42.57	21.12	32.57	-1.01123	1.5997e-51
FBgn0037885	CG17721	61.63	28.32	46.49	-1.12181	1.13245e-24	55.72	27.67	54.84	-1.00987	7.25924e-16
FBgn0051075	CG31075	350.25	161.11	489.02	-1.12034	0	832.53	229.96	821.03	-1.85612	0
FBgn0036038	defl	5.86	2.7	4.59	-1.11794	1.09439e-12	5.29	2.08	4.49	-1.34668	4.56214e-15
FBgn0031639	mRpS2	25.11	11.57	20.15	-1.11787	9.97762e-15	21.29	9.58	17.52	-1.15208	3.9777e-13
FBgn0024987	ssx	15.3	7.06	12.87	-1.11579	1.58148e-28	11.37	4.73	11.68	-1.26532	3.67654e-25
FBgn0030270	CG15199	45.71	21.11	38.61	-1.11458	3.7653e-14	53.53	21.42	29.54	-1.32139	5.16706e-21
FBgn0037368	CG1239	15.26	7.05	15.33	-1.11406	1.48241e-10	12.16	5.5	15.13	-1.14464	6.2878e-09
FBgn0027499	wde	31.96	14.77	22.22	-1.1136	1.32152e-93	27.93	13.62	23.15	-1.03609	2.26566e-72
FBgn0025820	JTBR	31.53	14.58	26.06	-1.11273	7.90548e-15	27.91	13.91	21.35	-1.00466	3.31018e-12
FBgn0038811	CG4159	15.73	7.28	14.98	-1.11151	1.5805e-15	16.16	7.29	14.18	-1.14844	7.62168e-16
FBgn0035109	CG13876	17.81	8.25	12.66	-1.11022	3.4789e-15	15.44	7.26	14.52	-1.08863	7.40756e-13
FBgn0031037	CG14207	86.29	40	66.25	-1.10919	2.44876e-60	87.91	41.21	60.34	-1.09303	8.26338e-67
FBgn0002413	dco	49.6	23	45.04	-1.10871	6.21564e-110	42.89	21.35	42.88	-1.00641	4.08188e-78
FBgn0027603	Ulp1	38.58	17.9	29.67	-1.10789	1.37549e-111	30.14	14.68	27.85	-1.03783	6.28054e-81
FBgn0052176	CG32176	29.19	13.55	22.91	-1.10718	1.1157e-35	25.42	12.44	21.54	-1.03098	2.57104e-28
FBgn0014022	Rlb1	9.96	4.64	8.16	-1.10202	1.21723e-09	11.48	3.97	8.59	-1.53191	1.17337e-16
FBgn0010220	Dbp45A	24.74	11.53	15.65	-1.10145	3.80708e-25	21.13	9.75	13.08	-1.11582	6.1471e-22
FBgn0036314	Sf3a2	35.38	16.5	25.27	-1.10047	2.3698e-21	30.74	15.03	30.7	-1.03227	1.66695e-16
FBgn0051961	TBCC	20.96	9.79	18.58	-1.09826	6.06266e-17	20.66	7.64	17.87	-1.4352	5.29998e-24
FBgn0038446	CG14903	42.8	20.07	26.6	-1.09257	3.8092e-11	37.76	18.69	28.3	-1.01459	6.3398e-09
FBgn0031449	CG31689	13.41	6.29	11.85	-1.09218	1.14496e-16	12.55	5.81	10.41	-1.11108	2.1526e-19
FBgn0034214	CG6550	11.32	5.32	10.2	-1.08938	7.11272e-13	11.74	5.8	10.93	-1.01731	6.32806e-12
FBgn0037025	Spc105R	16.56	7.8	9.68	-1.08616	2.3536e-56	15.11	6.16	9.53	-1.2945	6.09312e-72
FBgn0039741	CG7943	8.09	3.82	7.74	-1.08257	2.62374e-10	6.31	2.24	6.7	-1.49414	4.23552e-11
FBgn0259785	pzg	14.04	6.64	11.96	-1.08029	3.14748e-32	9.82	4.54	10.53	-1.11303	1.13126e-23
FBgn0004177	mts	103.74	49.14	87.99	-1.078	5.86492e-105	82.68	40.13	74.65	-1.04286	6.26566e-79
FBgn0033029	Not3	53.01	25.22	45.06	-1.0717	3.94238e-103	44.4	21.56	41.98	-1.0422	4.11624e-81
FBgn0037931	CG18476	12.48	5.94	8.48	-1.07108	6.52674e-22	12.5	5.37	7.34	-1.21893	1.99622e-26
FBgn0085212	CG34183	14.82	7.08	18.69	-1.06572	2.3511e-05	15.35	5.75	15.3	-1.4166	9.48374e-08
FBgn0036813	Atg3	35.03	16.75	31.8	-1.06443	2.4003e-24	30.29	15.1	30.67	-1.00429	2.5992e-19
FBgn0051125	CG31125	10.45	5	9.42	-1.0635	1.17259e-09	8.4	4	9.35	-1.07039	5.09312e-08
FBgn0039557	CG12259	16.61	8.01	14.2	-1.05218	2.2896e-12	15.02	6.01	13.87	-1.32145	1.92528e-15
FBgn0038768	CG4936	10.42	5.03	12.41	-1.05072	1.25319e-11	9.77	4.41	11.81	-1.14758	2.4005e-12
FBgn0031740	CG7239	11.65	5.63	8.99	-1.04912	2.2896e-12	10.98	5.38	8.9	-1.0292	3.3799e-11
FBgn0086895	pea	13.79	6.69	10.35	-1.04354	3.01668e-30	12.62	6.09	9.03	-1.0512	6.48876e-28
FBgn0037958	CG6962	17.05	8.28	11.23	-1.04207	5.55886e-24	14.28	7.01	11.07	-1.02651	1.09882e-19
FBgn0038046	CG5641	82.95	40.48	76.72	-1.03503	2.18578e-59	71.18	34.51	69.54	-1.04446	2.06722e-51
FBgn0262656	Myc	7.72	3.77	7.92	-1.03404	4.50822e-18	4.67	2.21	6.69	-1.07938	5.71416e-13
FBgn0086447	l(2)37Cg	24.7	12.08	16.78	-1.03189	5.39968e-06	22.59	9.3	19.28	-1.28038	3.22566e-07
FBgn0036811	MED11	22.18	10.87	14.75	-1.02891	3.372e-09	18.13	8.38	16.45	-1.11336	1.47651e-08
FBgn0036428	Gbs-70E	23.22	11.38	13.27	-1.02887	1.60709e-33	17.86	8.26	15.37	-1.11252	2.50834e-31
FBgn0028658	Adat1	6.18	3.03	6.26	-1.02829	3.55048e-11	6.18	2.66	4.63	-1.21618	4.70566e-14
FBgn0039908	Asator	13.92	6.83	8.81	-1.0272	4.0419e-31	11.36	5.62	8.99	-1.01532	2.52676e-25
FBgn0053868	His2B:CG33868	56.77	27.97	73.01	-1.02125	1.63435e-17	59.02	28.63	74.74	-1.04368	1.3796e-18
FBgn0030704	CG15916	20.46	10.11	12.52	-1.01702	4.02682e-11	22.84	9.95	16.17	-1.19879	2.48662e-15
BGI_novel_G000197	NA	22.96	11.4	18.41	-1.01009	0.000563	31.2	6.29	17.65	-2.31041	1.52573e-12
FBgn0028708	Mst85C	6.64	3.3	5.33	-1.00872	3.1632e-06	5.38	2.13	4.86	-1.33675	3.77012e-07
FBgn0051251	CG31251	16.43	8.17	13.27	-1.00792	1.02474e-09	14.54	6.7	13.25	-1.11779	2.0629e-09
FBgn0037241	CG14646	11.7	5.83	8.74	-1.00494	3.38102e-11	9.93	4.72	7.66	-1.07301	5.79364e-10
FBgn0035106	rno	9.59	4.79	7.16	-1.00151	3.15932e-53	6.67	2.94	6.52	-1.18187	3.42654e-50
