# Supplementary material for: dRTEL1 is essential for the maintenance of Drosophila male germline stem cells
Source: PLoS Genet. 2021 Oct 13;17(10):e1009834. doi: 10.1371/journal.pgen.1009834 (PMC8513875; doi:10.1371/journal.pgen.1009834)
Supplement: S3 Table — (XLSX) [file pgen.1009834.s012.xlsx]

## Sheet: Sheet1
Table S3: Genes identified to be required for germline development in other studies													S3 Table: Genes identified to be required for germline development in other studies.
A: Genes identified to be required for germline development in Sanchez et al., 2016 [1]. log2FoldChange(RPKM-dRTEL1/RPKM-WT) <-1 means down-regulated in dRTEL1 mutant, while >1 means up-regulated.													B: Genes identified to be required for germline development in Yu et al., 2016 [2]. log2FoldChange(RPKM-dRTEL1/RPKM-WT) <-1 means down-regulated in dRTEL1 mutant, while >1 means up-regulated.													C: Genes identified to be required for germline development in both studies.
GeneID	Symbol	RPKM-WT	RPKM-dRTEL1	RPKM-dRTEL1; dRTEL1-GFP	log2FoldChange(RPKM-dRTEL1/RPKM-WT)	Pvalue	RPKM-WT_2	RPKM-Drtel1_2	RPKM-dRTEL1; dRTEL1-GFP_2	log2FoldChange(RPKM-dRTEL1_2/RPKM-WT_2)	Pvalue		GeneID	Symbol	RPKM-WT	RPKM-dRTEL1	RPKM-dRTEL1; dRTEL1-GFP	log2FoldChange(RPKM-dRTEL1/RPKM-WT)	Pvalue	RPKM-WT_2	RPKM-Drtel1_2	RPKM-dRTEL1; dRTEL1-GFP_2	log2FoldChange(RPKM-dRTEL1_2/RPKM-WT_2)	Pvalue		GeneID	Symbol	RPKM-WT	RPKM-dRTEL1	RPKM-dRTEL1; dRTEL1-GFP	log2FoldChange(RPKM-dRTEL1/RPKM-WT)	Pvalue	RPKM-WT_2	RPKM-Drtel1_2	RPKM-dRTEL1; dRTEL1-GFP_2	log2FoldChange(RPKM-dRTEL1_2/RPKM-WT_2)	Pvalue
FBgn0015393	hoip	117.42	1.94	76.29	-5.91948	4.11222e-221	88.15	13.13	68.15	-2.74709	4.11222e-221		FBgn0000158	bam	17.24	2.48	10.92	-2.79735	1.26651e-68	13.26	3.71	10.78	-1.83759	1.26651e-68		FBgn0262601	SmB	95.05	14.11	71.3	-2.75197	1.80541e-142	76.26	16.3	64.99	-2.22605	1.80541e-142
FBgn0000146	aub	63.71	4.6	51.84	-3.79181	0	43.52	5.15	42.58	-3.07903	0		FBgn0262601	SmB	95.05	14.11	71.3	-2.75197	1.80541e-142	76.26	16.3	64.99	-2.22605	1.80541e-142		FBgn0040273	Spt5	49.01	9.49	41.98	-2.3686	1.38381e-289	34.38	10.49	34.43	-1.71255	1.38381e-289
FBgn0003401	shu	15.17	1.46	8.78	-3.37718	1.02962e-64	9.1	1.31	8.64	-2.7963	1.02962e-64		FBgn0263605	l(3)72Dn	15.67	2.74	10.7	-2.51576	3.58552e-68	9.53	2.85	8.87	-1.74151	3.58552e-68		FBgn0033555	RpS15Ab	193.57	39.26	135.87	-2.30172	2.51932e-218	142.81	56.95	121.13	-1.32633	2.51932e-218
FBgn0033741	CG8545	25.56	3.52	19.67	-2.86024	1.24461e-161	22.13	4.21	19.12	-2.39411	1.24461e-161		FBgn0040273	Spt5	49.01	9.49	41.98	-2.3686	1.38381e-289	34.38	10.49	34.43	-1.71255	1.38381e-289		FBgn0262560	wcd	9.57	2.23	7.69	-2.10148	8.59052e-25	8.42	2.26	7.31	-1.8975	8.59052e-25
FBgn0283652	Rpp30	4.86	0.67	3.08	-2.85872	5.39316e-11	4.06	1.28	3.58	-1.66534	5.39316e-11		FBgn0033555	RpS15Ab	193.57	39.26	135.87	-2.30172	2.51932e-218	142.81	56.95	121.13	-1.32633	2.51932e-218		FBgn0035025	uri	14.24	3.89	12.18	-1.87211	4.67282e-44	11.54	4.19	9.54	-1.46162	4.67282e-44
FBgn0024177	zpg	12.45	1.77	8.9	-2.81432	1.33377e-38	6.35	1.81	8.2	-1.81077	1.33377e-38		FBgn0033485	RpLP0-like	67.71	15.39	54.41	-2.13738	2.35902e-94	54.97	16.96	48.01	-1.69651	2.35902e-94		FBgn0028693	Rpn12	122.8	33.63	82.88	-1.86849	3.46844e-158	95.2	40.79	73.23	-1.22275	3.46844e-158
FBgn0262601	SmB	95.05	14.11	71.3	-2.75197	1.80541e-142	76.26	16.3	64.99	-2.22605	1.80541e-142		FBgn0261068	LSm7	109.62	25	78.45	-2.13251	5.14718e-91	82.02	36.62	64.83	-1.16334	5.14718e-91		FBgn0028744	CG5033	23.11	6.57	16.85	-1.81455	1.03282e-72	17.31	7.31	13.73	-1.24366	1.03282e-72
FBgn0036815	HipHop	27.93	4.25	20.81	-2.71628	2.14746e-63	20.54	7.98	20.8	-1.36398	2.14746e-63		FBgn0262560	wcd	9.57	2.23	7.69	-2.10148	8.59052e-25	8.42	2.26	7.31	-1.8975	8.59052e-25		FBgn0026373	RpII33	36.73	10.89	23.66	-1.75395	2.41436e-41	26.18	10.89	21.07	-1.26546	2.41436e-41
FBgn0003278	RpI135	9	1.44	5.81	-2.64386	8.28782e-65	6.66	1.75	5.81	-1.92817	8.28782e-65		FBgn0032050	CG13096	113.07	28.56	86.31	-1.98515	0	78.14	26.44	76.55	-1.56334	0		FBgn0015391	glu	22.22	7.66	14.4	-1.53644	1.88495e-99	17.72	7.94	12.97	-1.15817	1.88495e-99
FBgn0038277	RpS5b	573.6	91.88	473.72	-2.64222	0	421.13	126.82	418.42	-1.73148	0		FBgn0034641	mahj	20.11	5.08	17.81	-1.98501	6.17606e-140	14.04	5.46	13.79	-1.36257	6.17606e-140		FBgn0260962	pic	117.35	40.99	98.39	-1.51747	0	94.04	43.8	82.85	-1.10234	0
FBgn0032720	mRpL13	25.98	4.55	15.61	-2.51346	1.26425e-31	27.05	3.48	18.45	-2.95847	1.26425e-31		FBgn0035025	uri	14.24	3.89	12.18	-1.87211	4.67282e-44	11.54	4.19	9.54	-1.46162	4.67282e-44		FBgn0033688	Prp8	48.09	17.56	36.45	-1.45344	0	34.62	13.17	30.08	-1.39435	0
FBgn0027330	l(1)G0020	9.41	1.65	7.81	-2.51173	5.11844e-58	7.4	2.64	7.2	-1.48699	5.11844e-58		FBgn0028693	Rpn12	122.8	33.63	82.88	-1.86849	3.46844e-158	95.2	40.79	73.23	-1.22275	3.46844e-158		FBgn0020497	emb	72.14	26.68	58.04	-1.43504	3.01648e-248	56.93	24.18	48.2	-1.23537	3.01648e-248
FBgn0033921	tej	11.39	2.06	8.41	-2.46705	4.21972e-41	7.66	2.32	5.99	-1.72322	4.21972e-41		FBgn0028744	CG5033	23.11	6.57	16.85	-1.81455	1.03282e-72	17.31	7.31	13.73	-1.24366	1.03282e-72		FBgn0263599	l(3)72Ab	35.4	15.46	26.34	-1.19521	3.97288e-159	28.88	14.27	22.05	-1.01709	3.97288e-159
FBgn0029148	NHP2	80.69	14.96	57.2	-2.43128	8.19316e-94	66.7	21.14	43.72	-1.65771	8.19316e-94		FBgn0031493	Sf3b2	63.26	18.15	49.18	-1.80132	8.89374e-184	47.94	19.26	47.01	-1.31562	8.89374e-184		FBgn0026252	msk	65.58	29.18	58.39	-1.16828	1.19279e-166	68.63	31.99	54.38	-1.10122	1.19279e-166
FBgn0037550	CG9667	29.55	5.48	20.95	-2.43091	1.66997e-45	22.39	7.07	15.14	-1.66307	1.66997e-45		FBgn0039175	beta-PheRS	48.73	14.07	36.52	-1.79219	3.45382e-115	39.85	15.05	34.51	-1.40482	3.45382e-115		FBgn0037025	Spc105R	16.56	7.8	9.68	-1.08616	2.3536e-56	15.11	6.16	9.53	-1.2945	2.3536e-56
FBgn0030687	CG17209	5.12	0.98	4.2	-2.38529	2.57074e-41	3.59	1.23	3.14	-1.54533	2.57074e-41		FBgn0026373	RpII33	36.73	10.89	23.66	-1.75395	2.41436e-41	26.18	10.89	21.07	-1.26546	2.41436e-41		FBgn0086895	pea	13.79	6.69	10.35	-1.04354	3.01668e-30	12.62	6.09	9.03	-1.0512	3.01668e-30
FBgn0040273	Spt5	49.01	9.49	41.98	-2.3686	1.38381e-289	34.38	10.49	34.43	-1.71255	1.38381e-289		FBgn0031266	Sf3b1	37.6	11.77	24.9	-1.67562	8.41472e-172	28.95	11.72	22.5	-1.30459	8.41472e-172
FBgn0036696	CG14057	21.69	4.21	17.1	-2.36514	3.06832e-19	17.14	7.71	10.17	-1.15256	3.06832e-19		FBgn0262619	DNA-ligI	13.36	4.41	8.5	-1.59907	6.61132e-34	9.76	3.94	6.64	-1.30869	6.61132e-34
FBgn0039183	Dis3	16.49	3.25	14.28	-2.34308	1.77476e-91	12.64	3.33	12.45	-1.9244	1.77476e-91		FBgn0038692	CG3773	15.4	5.1	11.29	-1.59436	1.42936e-20	11.91	5.63	9.77	-1.08097	1.42936e-20
FBgn0033555	RpS15Ab	193.57	39.26	135.87	-2.30172	2.51932e-218	142.81	56.95	121.13	-1.32633	2.51932e-218		FBgn0261119	Prp19	18.91	6.37	11.45	-1.56978	3.0503e-34	15.24	5.32	8.54	-1.51836	3.0503e-34
FBgn0284442	Mcm3	9.26	1.88	6.11	-2.30028	7.61852e-44	6.86	2.8	5.27	-1.29278	7.61852e-44		FBgn0015391	glu	22.22	7.66	14.4	-1.53644	1.88495e-99	17.72	7.94	12.97	-1.15817	1.88495e-99
FBgn0037815	Rrp46	22.9	4.66	18.12	-2.29695	6.86048e-31	17.49	3.15	16.41	-2.47311	6.86048e-31		FBgn0260962	pic	117.35	40.99	98.39	-1.51747	0	94.04	43.8	82.85	-1.10234	0
FBgn0038964	Nop56	76.73	15.78	61.03	-2.28169	3.37344e-218	63.2	18.88	58.85	-1.74307	3.37344e-218		FBgn0264326	DNApol-epsilon255	5.52	1.93	4.17	-1.51607	9.29382e-38	4.15	1.57	3.52	-1.40235	9.29382e-38
FBgn0035443	CG12010	4.08	0.84	2.97	-2.28011	7.92148e-17	3.09	0.58	2.84	-2.41348	7.92148e-17		FBgn0037621	M1BP	61.03	22.09	44.13	-1.46613	1.81791e-80	46.3	21.7	39.79	-1.09332	1.81791e-80
FBgn0050349	CG30349	30.53	6.32	21.9	-2.27223	4.17446e-101	24.65	7.15	18.37	-1.78557	4.17446e-101		FBgn0033688	Prp8	48.09	17.56	36.45	-1.45344	0	34.62	13.17	30.08	-1.39435	0
FBgn0029512	Aos1	144.36	29.89	104.21	-2.27194	2.69754e-267	103.35	34.85	91.24	-1.56831	2.69754e-267		FBgn0020497	emb	72.14	26.68	58.04	-1.43504	3.01648e-248	56.93	24.18	48.2	-1.23537	3.01648e-248
FBgn0029672	CG2875	9.39	2	6.16	-2.23113	4.81736e-28	7.81	1.8	5.89	-2.11733	4.81736e-28		FBgn0031428	CG9886	14.23	5.45	10.87	-1.38461	8.1293e-26	12.45	6.1	10.44	-1.02926	8.1293e-26
FBgn0031398	CG10880	9.99	2.14	6.97	-2.22287	1.88855e-21	8.73	2.61	7.39	-1.74193	1.88855e-21		FBgn0030871	CG8142	17.37	6.75	15.31	-1.36364	2.79438e-18	14.38	5.62	13.17	-1.35542	2.79438e-18
FBgn0032197	CG5694	17.47	3.82	13.68	-2.19324	9.31448e-65	13.28	5.01	12.14	-1.40637	9.31448e-65		FBgn0033260	Cul4	45.73	18.82	35.74	-1.28087	5.64e-115	32.85	15.16	29.73	-1.11562	5.64e-115
FBgn0030630	CG12608	33.37	7.4	26.45	-2.17295	1.09312e-83	23.49	10.01	25.08	-1.2306	1.09312e-83		FBgn0266917	Sf3a1	50.1	20.68	43.28	-1.27657	1.15613e-94	39.47	19.27	35.61	-1.0344	1.15613e-94
FBgn0032298	CG6724	36.01	7.99	29.56	-2.17213	2.30898e-85	28.78	9.95	25.73	-1.5323	2.30898e-85		FBgn0036754	CG5589	2.81	1.16	2.38	-1.27645	7.29286e-06	2.91	0.97	2.12	-1.58496	7.29286e-06
FBgn0032728	Tango6	9.08	2.02	5.78	-2.16834	7.49304e-41	7.45	1.94	6.13	-1.94118	7.49304e-41		FBgn0037202	Ssl1	16.5	6.82	15.6	-1.27462	1.22901e-17	12.97	6.3	13.71	-1.04175	1.22901e-17
FBgn0002780	mod	137.83	30.7	99.14	-2.16658	0	128.79	37.49	101.82	-1.78044	0		FBgn0263599	l(3)72Ab	35.4	15.46	26.34	-1.19521	3.97288e-159	28.88	14.27	22.05	-1.01709	3.97288e-159
FBgn0036187	RIOK1	13.86	3.14	9.21	-2.14209	4.46496e-45	12.92	3.19	8.89	-2.01798	4.46496e-45		FBgn0026252	msk	65.58	29.18	58.39	-1.16828	1.19279e-166	68.63	31.99	54.38	-1.10122	1.19279e-166
FBgn0033210	U2A	35.96	8.19	28.13	-2.13446	6.11956e-54	29.6	8.04	25.73	-1.88033	6.11956e-54		FBgn0037368	CG1239	15.26	7.05	15.33	-1.11406	1.48241e-10	12.16	5.5	15.13	-1.14464	1.48241e-10
FBgn0036335	mRpL20	54.97	12.74	38.13	-2.10928	9.34346e-47	38.4	16.52	37.49	-1.21689	9.34346e-47		FBgn0037025	Spc105R	16.56	7.8	9.68	-1.08616	2.3536e-56	15.11	6.16	9.53	-1.2945	2.3536e-56
FBgn0019938	RpI1	21.33	4.95	15.5	-2.10738	2.73924e-164	15.98	6.18	13.39	-1.37059	2.73924e-164		FBgn0033029	Not3	53.01	25.22	45.06	-1.0717	3.94238e-103	44.4	21.56	41.98	-1.0422	3.94238e-103
FBgn0030365	Tango4	22.01	5.12	16.2	-2.10394	1.05162e-53	16.43	6.17	12.16	-1.41299	1.05162e-53		FBgn0086895	pea	13.79	6.69	10.35	-1.04354	3.01668e-30	12.62	6.09	9.03	-1.0512	3.01668e-30
FBgn0262560	wcd	9.57	2.23	7.69	-2.10148	8.59052e-25	8.42	2.26	7.31	-1.8975	8.59052e-25		FBgn0016013	Faa	2.57	5.16	3.3	1.0056	7.34374e-05	2.97	6.38	2.12	1.10309	7.34374e-05
FBgn0053505	U3-55K	21.06	5.12	23.52	-2.04029	4.95688e-52	14.76	6.86	17.08	-1.10541	4.95688e-52		FBgn0039102	SPE	22.38	47.28	12.86	1.07902	2.1543e-33	19.3	51.7	13.8	1.42156	2.1543e-33
FBgn0027783	SMC2	27.22	6.62	18.97	-2.03976	9.58086e-136	19.17	4.43	17.88	-2.11347	9.58086e-136		FBgn0036876	CG9451	4.14	47	8.04	3.50496	5.82926e-190	4.05	19.08	6.09	2.23607	5.82926e-190
FBgn0037466	CG1965	13.29	3.27	8.91	-2.02298	7.78894e-63	8.9	2.98	8.13	-1.57849	7.78894e-63
FBgn0005696	DNApol-alpha73	6.3	1.56	4.28	-2.01381	9.89638e-20	6.08	1.84	5.24	-1.72437	9.89638e-20
FBgn0014189	Hel25E	167.22	41.55	143.4	-2.00883	0	129.71	51.16	121.24	-1.3422	0
FBgn0025716	Bap55	56.11	14	42.24	-2.00283	3.19194e-114	46.74	16.58	37.7	-1.49521	3.19194e-114
FBgn0035374	mRpS35	57.78	14.61	34.99	-1.98361	1.21358e-89	49.07	19.75	32.56	-1.31299	1.21358e-89
FBgn0039129	RpS19b	510.68	133.26	342.02	-1.93818	0	388.77	145.1	330.31	-1.42187	0
FBgn0261437	CSN8	73.09	19.16	63.94	-1.93158	5.06648e-59	58.05	27.93	53.59	-1.05548	5.06648e-59
FBgn0003978	vls	43.43	11.42	33.77	-1.92713	6.16024e-75	31.24	10.93	32.3	-1.5151	6.16024e-75
FBgn0004463	RpIII128	23.66	6.28	21.24	-1.91361	7.85438e-112	20.07	6.39	16.06	-1.65115	7.85438e-112
FBgn0030061	CG1785	34.17	9.1	26.98	-1.90879	8.0368e-84	25.61	8.84	23.8	-1.53459	8.0368e-84
FBgn0039233	CG7006	77.17	20.96	58.76	-1.8804	4.31268e-67	53.27	21.25	47.47	-1.32586	4.31268e-67
FBgn0053002	mRpL27	67.27	18.28	59.62	-1.8797	2.40574e-45	56.07	25.65	52.52	-1.12827	2.40574e-45
FBgn0035025	uri	14.24	3.89	12.18	-1.87211	4.67282e-44	11.54	4.19	9.54	-1.46162	4.67282e-44
FBgn0028693	Rpn12	122.8	33.63	82.88	-1.86849	3.46844e-158	95.2	40.79	73.23	-1.22275	3.46844e-158
FBgn0259113	DNApol-alpha180	6.53	1.79	4.62	-1.86712	1.93166e-40	5.03	1.81	4.9	-1.47457	1.93166e-40
FBgn0086908	egg	16.73	4.62	15.32	-1.85647	4.82926e-85	11.61	4.77	12.64	-1.28331	4.82926e-85
FBgn0024509	Sec13	140.87	39.2	113.27	-1.84544	2.4554e-227	125.7	59.81	103.19	-1.07153	2.4554e-227
FBgn0004367	mei-41	7.41	2.09	4.76	-1.82597	1.03678e-74	5.11	1.81	3.95	-1.49733	1.03678e-74
FBgn0033378	tsu	160.02	45.16	132.19	-1.82513	5.83578e-128	128.24	50.98	125.51	-1.33084	5.83578e-128
FBgn0261266	zuc	4.87	1.38	2.82	-1.81925	4.31978e-08	5.06	1.84	3.51	-1.45943	4.31978e-08
FBgn0033379	Mys45A	24.07	6.84	18.07	-1.81517	2.15182e-71	20.64	7.28	15.08	-1.50343	2.15182e-71
FBgn0028744	CG5033	23.11	6.57	16.85	-1.81455	1.03282e-72	17.31	7.31	13.73	-1.24366	1.03282e-72
FBgn0033761	CG8778	36.49	10.49	26.41	-1.79849	2.09246e-49	30.41	15.03	23.56	-1.0167	2.09246e-49
FBgn0037137	Nopp140	44.29	12.87	35	-1.78297	6.57232e-160	34.43	13.72	33.47	-1.32739	6.57232e-160
FBgn0266581	pit	21.53	6.33	19.05	-1.76607	1.44031e-59	17.89	5.7	16.07	-1.65012	1.44031e-59
FBgn0026373	RpII33	36.73	10.89	23.66	-1.75395	2.41436e-41	26.18	10.89	21.07	-1.26546	2.41436e-41
FBgn0037255	Fip1	23.77	7.06	18.42	-1.7514	4.13264e-68	18.86	7.02	15.5	-1.42579	4.13264e-68
FBgn0036124	CG7839	26.59	7.92	20.3	-1.74731	1.58619e-116	21.71	7.81	17.76	-1.47497	1.58619e-116
FBgn0262955	RpII140	30.95	9.3	21.41	-1.73464	1.11706e-141	23.66	9.39	19.41	-1.33325	1.11706e-141
FBgn0020392	Nmt	120.76	37.06	92.8	-1.70421	1.34502e-242	92.69	36.97	82.66	-1.32606	1.34502e-242
FBgn0032195	CG4908	7.24	2.25	5.8	-1.68606	1.88907e-13	5.22	2.2	3.92	-1.24655	1.88907e-13
FBgn0019949	Cdk9	80.72	25.2	63.54	-1.6795	2.78084e-129	62.17	26.13	57.68	-1.25051	2.78084e-129
FBgn0250843	Prosalpha6	333.77	104.56	236.44	-1.67452	0	253.85	123.12	221.54	-1.04391	0
FBgn0038057	CG12267	6.28	1.97	5.5	-1.67257	1.24117e-12	7.1	2.52	5.73	-1.4944	1.24117e-12
FBgn0038968	CG12499	8.13	2.56	5.68	-1.66711	2.0503e-58	6.34	2.62	5.65	-1.27492	2.0503e-58
FBgn0261790	SmE	139.57	44.3	97.4	-1.65561	5.37688e-72	118.2	58.82	108.77	-1.00685	5.37688e-72
FBgn0024698	Cpsf160	32.94	10.55	20.94	-1.6426	8.50562e-170	27.53	12.1	17.26	-1.186	8.50562e-170
FBgn0002707	mei-9	7.98	2.56	5.37	-1.64024	3.3899e-30	5.74	1.92	3.85	-1.57994	3.3899e-30
FBgn0034084	CG8435	32.8	10.53	31.95	-1.63919	3.35872e-40	24.25	12.09	26.34	-1.00417	3.35872e-40
FBgn0004378	Klp61F	30.95	9.95	23.51	-1.63717	1.26981e-126	24.55	9.83	18.69	-1.32046	1.26981e-126
FBgn0086856	CG11555	32.6	10.52	22.48	-1.63174	7.95224e-29	27.17	10.27	15.87	-1.40358	7.95224e-29
FBgn0031078	Nup205	11.43	3.72	9.93	-1.61945	1.38095e-78	8.08	3.55	8.3	-1.18654	1.38095e-78
FBgn0004587	B52	156.01	50.81	99.88	-1.61845	1.28678e-228	135.57	59.42	96.69	-1.19002	1.28678e-228
FBgn0033859	fand	16.12	5.26	11.92	-1.61572	4.65012e-19	12.87	5.62	11.51	-1.19537	4.65012e-19
FBgn0034537	DMAP1	14.07	4.6	10.55	-1.61292	2.74382e-24	9.11	3.26	9.41	-1.48258	2.74382e-24
FBgn0027514	CG1024	37.05	12.26	31.38	-1.59551	8.22424e-72	29.64	14.04	24.93	-1.078	8.22424e-72
FBgn0032634	Rpb11	122.1	40.62	69.97	-1.5878	4.915e-59	103.58	43.74	67.64	-1.24372	4.915e-59
FBgn0029094	asf1	21.44	7.29	16.12	-1.55631	2.22516e-25	18.25	8.77	16.52	-1.05725	2.22516e-25
FBgn0016983	smid	49.79	17.09	34.27	-1.5427	1.48261e-154	37.58	15.48	29.13	-1.27956	1.48261e-154
FBgn0015391	glu	22.22	7.66	14.4	-1.53644	1.88495e-99	17.72	7.94	12.97	-1.15817	1.88495e-99
FBgn0284220	Top2	120.61	41.66	100.23	-1.53361	0	86.01	37.15	82.56	-1.21114	0
FBgn0004856	Bx42	53.9	18.67	42.83	-1.52956	3.9143e-104	40.76	17.64	37.78	-1.2083	3.9143e-104
FBgn0260962	pic	117.35	40.99	98.39	-1.51747	0	94.04	43.8	82.85	-1.10234	0
FBgn0028402	Sin	30.99	10.83	22.06	-1.51677	1.81213e-48	26.06	9.68	19.66	-1.42876	1.81213e-48
FBgn0032444	CCT4	205.33	72.82	150.52	-1.49554	0	157.07	68.36	127.64	-1.20018	0
FBgn0042092	CG13773	21.14	7.56	12.77	-1.48352	8.38528e-22	17.91	7.21	14.3	-1.31269	8.38528e-22
FBgn0033661	CG13185	10.54	3.79	7.99	-1.47561	7.67452e-163	8.32	3.56	7.64	-1.22471	7.67452e-163
FBgn0020496	CtBP	61.89	22.29	44.21	-1.47331	4.25728e-134	47.21	19.47	34.9	-1.27784	4.25728e-134
FBgn0001341	l(1)1Bi	17.22	6.23	15.71	-1.46678	5.52672e-59	14.03	6.19	13.03	-1.1805	5.52672e-59
FBgn0003449	snf	155.48	56.33	125.04	-1.46475	5.94104e-112	126.33	55.71	116.81	-1.18119	5.94104e-112
FBgn0026261	bonsai	84.34	30.56	65.81	-1.46457	8.11312e-73	64.21	28.48	65.63	-1.17285	8.11312e-73
FBgn0033688	Prp8	48.09	17.56	36.45	-1.45344	0	34.62	13.17	30.08	-1.39435	0
FBgn0024285	Srp54	16.1	5.88	12.02	-1.45317	6.7281e-32	12.23	4.92	12.01	-1.31369	6.7281e-32
FBgn0036812	Nufip	8.62	3.16	5.91	-1.44776	7.4457e-14	6.23	1.45	5.29	-2.10318	7.4457e-14
FBgn0003607	Su(var)205	225.47	83.01	147.95	-1.44158	1.66959e-190	196.98	96.59	149.04	-1.0281	1.66959e-190
FBgn0020305	dbe	28.86	10.64	22.64	-1.43957	1.18914e-30	23.86	9.78	19.95	-1.28669	1.18914e-30
FBgn0015754	Lis-1	52.63	19.42	39.44	-1.43834	2.00264e-84	40.17	19.67	35.5	-1.03012	2.00264e-84
FBgn0020497	emb	72.14	26.68	58.04	-1.43504	3.01648e-248	56.93	24.18	48.2	-1.23537	3.01648e-248
FBgn0027054	CSN4	71.87	27.03	52.03	-1.41083	1.08848e-93	58.22	23.73	49	-1.2948	1.08848e-93
FBgn0039680	Cap-D2	7.98	3.02	6.68	-1.40184	1.19733e-30	5.61	2.59	5.48	-1.11505	1.19733e-30
FBgn0039210	CG13625	4.42	1.68	2.46	-1.39559	3.57786e-09	3.3	1.16	3.01	-1.50834	3.57786e-09
FBgn0041164	armi	46.39	17.67	30.71	-1.39251	3.43278e-157	39.51	17.11	30.97	-1.20738	3.43278e-157
FBgn0032198	eEF1delta	587.25	223.98	470.37	-1.3906	0	531.93	263.31	488.67	-1.01447	0
FBgn0030067	Rbm13	33.25	12.7	27.33	-1.38853	7.97836e-35	30.11	14.19	25.4	-1.08537	7.97836e-35
FBgn0260456	CG4806	20.54	7.89	13.34	-1.38034	2.58766e-36	18.05	6.25	10.65	-1.53007	2.58766e-36
FBgn0029867	CG3847	15.38	5.96	13.72	-1.36767	4.32042e-28	11.43	5.38	10	-1.08715	4.32042e-28
FBgn0015664	Dref	28.15	10.93	24.17	-1.36484	4.51048e-65	25.54	10.5	20.32	-1.28237	4.51048e-65
FBgn0039406	RpL34a	208.33	80.97	188.6	-1.36341	1.52522e-95	183.81	91.22	167.35	-1.01079	1.52522e-95
FBgn0031062	CG14230	9.96	3.96	11.24	-1.33065	2.16932e-17	9.25	4.23	9.85	-1.1288	2.16932e-17
FBgn0261286	Mat89Ba	11.36	4.55	7.48	-1.32002	5.60874e-35	8.69	3.51	6.54	-1.30789	5.60874e-35
FBgn0033062	Ars2	35.04	14.41	28.03	-1.28193	1.7345e-73	27.47	10.45	24.47	-1.39435	1.7345e-73
FBgn0261789	SmD2	40.19	16.59	31.1	-1.27652	3.77158e-23	31.77	14.17	30.63	-1.16483	3.77158e-23
FBgn0040283	SMC1	39.72	16.76	28.88	-1.24484	2.59496e-111	35.23	16.35	28.32	-1.10751	2.59496e-111
FBgn0010607	l(2)05714	48.01	20.59	38.64	-1.22139	1.51808e-36	43.42	17.99	39.3	-1.27116	1.51808e-36
FBgn0030293	CG1737	8.25	3.57	5.79	-1.20847	2.67056e-25	5.91	2.43	5.65	-1.2822	2.67056e-25
FBgn0001330	kz	3.11	1.35	4.09	-1.20396	2.95866e-09	2.58	1.18	2.79	-1.12858	2.95866e-09
FBgn0263599	l(3)72Ab	35.4	15.46	26.34	-1.19521	3.97288e-159	28.88	14.27	22.05	-1.01709	3.97288e-159
FBgn0026252	msk	65.58	29.18	58.39	-1.16828	1.19279e-166	68.63	31.99	54.38	-1.10122	1.19279e-166
FBgn0003009	ord	39.15	17.73	30.96	-1.14282	8.80888e-20	35.27	17.33	29.29	-1.02517	8.80888e-20
FBgn0030474	CG15747	3.57	1.62	2.32	-1.13993	1.89471e-08	3.23	1.1	2.53	-1.55403	1.89471e-08
FBgn0037025	Spc105R	16.56	7.8	9.68	-1.08616	2.3536e-56	15.11	6.16	9.53	-1.2945	2.3536e-56
FBgn0038768	CG4936	10.42	5.03	12.41	-1.05072	1.25319e-11	9.77	4.41	11.81	-1.14758	1.25319e-11
FBgn0086895	pea	13.79	6.69	10.35	-1.04354	3.01668e-30	12.62	6.09	9.03	-1.0512	3.01668e-30
FBgn0086447	l(2)37Cg	24.7	12.08	16.78	-1.03189	5.39968e-06	22.59	9.3	19.28	-1.28038	5.39968e-06
FBgn0036811	MED11	22.18	10.87	14.75	-1.02891	3.372e-09	18.13	8.38	16.45	-1.11336	3.372e-09
FBgn0011206	bol	87.7	305.96	120.85	1.80269	0	127.44	291.58	160.75	1.19407	0
FBgn0010382	CycE	3.8	15.32	3.76	2.01134	1.04407e-78	4.41	11.62	5.41	1.39776	1.04407e-78
FBgn0025455	CycT	9.13	41.95	13.65	2.19998	1.37499e-280	7.53	28.49	11.64	1.91973	1.37499e-280
FBgn0259876	Cap-G	3.35	15.85	3	2.24225	1.04314e-114	7.16	17.19	7.83	1.26354	1.04314e-114
References
1. Sanchez CG, Teixeira FK, Czech B, Preall JB, Zamparini AL, Seifert JR, et al. Regulation of Ribosome Biogenesis and Protein Synthesis Controls Germline Stem Cell Differentiation. Cell stem cell. 2016;18(2):276-90. Epub 2015/12/17. doi: 10.1016/j.stem.2015.11.004. PubMed PMID: 26669894; PubMed Central PMCID: PMCPMC4744108.
2. Yu J, Lan X, Chen X, Yu C, Xu Y, Liu Y, et al. Protein synthesis and degradation are essential to regulate germline stem cell homeostasis in Drosophila testes. Development (Cambridge, England). 2016;143(16):2930-45. Epub 2016/07/30. doi: 10.1242/dev.134247. PubMed PMID: 27471256.
