# Supplementary material for: dRTEL1 is essential for the maintenance of Drosophila male germline stem cells
Source: PLoS Genet. 2021 Oct 13;17(10):e1009834. doi: 10.1371/journal.pgen.1009834 (PMC8513875; doi:10.1371/journal.pgen.1009834)
Supplement: S4 Table — (XLSX) [file pgen.1009834.s013.xlsx]

## Sheet: Sheet1
S4 Table.The list of genes differentially expressed between dRTEL1 mutant testes and wild-type control testes and enriched by dRTEL1 at genomic regions
GeneID	Symbol	RPKM-WT	RPKM-dRTEL1	RPKM-dRTEL1; dRTEL1-GFP	log2FoldChange(RPKM-dRTEL1/RPKM-WT)	RPKM-WT_2	RPKM-Drtel1_2	RPKM-dRTEL1; dRTEL1-GFP_2	log2FoldChange(RPKM-dRTEL1_2/RPKM-WT_2)	Pvalue	Up/Down-Regulation(dRTEL1/w1118)
FBgn0000489	Pka-C3	12.22	43.59	15.32	1.83	19.32	51.43	20.08	1.41	2.33614e-86	Up
FBgn0001235	hth	1.15	2.39	1.33	1.06	0.64	1.3	0.73	1.02	0.000108663	Up
FBgn0004858	elB	0.52	1.84	0.59	1.82	0.56	1.29	0.87	1.2	0.000389146	Up
FBgn0004876	cdi	18.66	50.76	25.01	1.44	20.27	43.99	26.87	1.12	1.29386e-150	Up
FBgn0010382	CycE	3.8	15.32	3.76	2.01	4.41	11.62	5.41	1.4	4.05446e-36	Up
FBgn0013995	Calx	13.21	47.95	18.22	1.86	16.27	42.09	22.64	1.37	1.74291e-128	Up
FBgn0015766	Msr-110	49.72	410.61	49.85	3.05	47.91	190.77	42.87	1.99	0	Up
FBgn0028369	kirre	1.59	6.08	1.71	1.94	2.18	6.81	2.04	1.64	2.18214e-26	Up
FBgn0028494	CG6424	1.91	4.91	1.25	1.36	1.86	4.45	1.18	1.26	1.47338e-14	Up
FBgn0028496	CG30116	0.28	0.65	0.42	1.22	0.24	0.65	0.19	1.44	1.10467e-05	Up
FBgn0029747	CG5062	13.55	39.87	18.74	1.56	15.54	33.13	20.24	1.09	1.9674e-40	Up
FBgn0029896	CG3168	5.42	31.14	4.29	2.52	1.94	13.1	3.65	2.76	2.0764e-86	Up
FBgn0030242	sofe	21.68	56.86	31.52	1.39	26.21	52.51	35.78	1	6.04232e-59	Up
FBgn0030778	CG4678	1.11	3.09	0.95	1.48	1.19	3.74	1.08	1.65	5.95634e-22	Up
FBgn0031258	CG4297	0.99	2.13	1.59	1.11	0.81	1.9	1.55	1.23	2.05226e-10	Up
FBgn0032857	CG10947	11.21	32.82	14.04	1.55	15.83	41.97	18.33	1.41	1.80863e-61	Up
FBgn0032968	CG11634	5.79	30.52	5.71	2.4	15.07	32.62	16.14	1.11	1.27909e-25	Up
FBgn0034720	Liprin-gamma	0.28	1.54	0.36	2.46	0.4	1.13	0.54	1.5	6.84624e-06	Up
FBgn0036288	CG10660	8.97	28.95	11.46	1.69	8.82	22.48	12.15	1.35	1.16197e-29	Up
FBgn0036778	Cyp312a1	40.28	101.21	55.64	1.33	57.17	117.63	62.83	1.04	2.44114e-110	Up
FBgn0039844	CG1607	2.22	6.16	2.16	1.47	1.84	4.59	1.08	1.32	1.75048e-11	Up
FBgn0040350	CG3690	1.48	3.18	1.78	1.1	0.87	4.08	1.33	2.23	3.29824e-15	Up
FBgn0040726	dpr1	0.81	2.43	0.91	1.58	2.01	4.54	1.57	1.18	1.22868e-07	Up
FBgn0040823	dpr6	0.13	0.7	0.41	2.43	0.1	0.59	0.31	2.56	1.64031e-05	Up
FBgn0041096	rols	1.36	2.92	1.66	1.1	1.41	2.97	1.01	1.07	1.68685e-07	Up
FBgn0046225	CG17230	24.07	95.83	38.38	1.99	40.02	102.12	50.5	1.35	1.65456e-144	Up
FBgn0051363	Jupiter	88.25	387.16	120.53	2.13	121.91	345.37	163.92	1.5	0	Up
FBgn0052311	zormin	2.51	8.64	2.42	1.78	2.55	8.08	1.72	1.66	1.68809e-85	Up
FBgn0052506	CG32506	0.26	0.77	0.29	1.57	0.41	0.9	0.35	1.13	0.000117087	Up
FBgn0053202	dpr11	0.84	1.91	1.07	1.19	0.9	2.12	1.03	1.24	4.95482e-18	Up
FBgn0053287	CG33287	12.29	42.83	16.18	1.8	15.41	40.91	20.1	1.41	1.19853e-118	Up
FBgn0063485	Lasp	16.75	86.74	21.91	2.37	23.33	58.5	27.51	1.33	3.24102e-122	Up
FBgn0083963	Nlg3	0.61	3.09	1.12	2.34	0.7	3.51	1.11	2.33	4.3175e-33	Up
FBgn0085420	DIP-delta	0.18	8.32	0.18	5.53	0.19	11.64	0.55	5.94	1.10568e-31	Up
FBgn0085447	sif	0.09	0.24	0.19	1.42	0.04	0.37	0.05	3.21	6.6393e-10	Up
FBgn0243486	rdo	1.49	3.67	1.06	1.3	1.73	4	1.71	1.21	1.28929e-11	Up
FBgn0259140	CG42255	2.04	4.12	1.82	1.01	1.23	2.74	1.26	1.16	7.53188e-21	Up
FBgn0261588	pdm3	0.71	3.17	0.99	2.16	0.91	2.21	1.06	1.28	4.53148e-08	Up
FBgn0261698	SLO2	0.45	2.44	0.73	2.44	0.5	1.06	0.94	1.08	4.30214e-06	Up
FBgn0261836	Msp300	12.32	52.56	14.45	2.09	11.27	28.57	14.25	1.34	0	Up
FBgn0262018	CadN2	0.38	1.43	0.72	1.91	0.28	1.56	0.54	2.48	4.52028e-29	Up
FBgn0262475	bru2	4.71	10.05	3.97	1.09	4.92	10.96	5.19	1.16	7.19098e-18	Up
FBgn0262562	CG43102	0.2	0.71	0.18	1.83	0.16	0.44	0.09	1.46	0.000372116	Up
FBgn0263980	CG43729	0.62	2.54	1	2.03	0.61	1.37	1.21	1.17	2.08322e-11	Up
FBgn0264339	CG43795	0.42	7.77	0.43	4.21	0.16	7.68	0.19	5.58	2.62606e-73	Up
FBgn0264894	CG44085	1.82	7.33	1.98	2.01	2.07	4.86	2.09	1.23	3.04174e-18	Up
FBgn0266801	CG45263	6.89	18.3	6.62	1.41	7.45	16.13	10.11	1.11	2.91218e-29	Up
FBgn0267337	rn	0.07	0.74	0.08	3.4	0.2	0.63	0.14	1.66	0.000340882	Up
FBgn0010407	Ror	4.31	1.75	4.37	-1.3	4.05	1.98	3.75	-1.03	8.27582e-09	Down
FBgn0011676	Nos	0.61	0.06	0.24	-3.35	0.44	0.06	0.21	-2.87	3.47514e-05	Down
FBgn0020272	mst	7.31	2.28	4.89	-1.68	4.62	2.18	4.48	-1.08	2.75794e-06	Down
FBgn0029714	CG3527	28.59	8.91	23.58	-1.68	23.32	10.15	22.06	-1.2	8.39556e-16	Down
FBgn0029892	CG3184	8.2	2.94	5.82	-1.48	7.79	3.59	5.21	-1.12		Down
FBgn0031398	CG10880	9.99	2.14	6.97	-2.22	8.73	2.61	7.39	-1.74	4.43814e-14	Down
FBgn0033437	CG12926	18.68	7.83	35.63	-1.25	35.77	8.84	44.88	-2.02	3.62734e-67	Down
FBgn0033987	ckn	11.26	4.8	10.35	-1.23	8.59	4.09	7.65	-1.07	6.39848e-21	Down
FBgn0034046	tun	10.3	3.88	7.27	-1.41	7.03	3.17	5.91	-1.15	3.26586e-10	Down
FBgn0035842	CG7504	18.12	3.16	11.48	-2.52	15.42	2.68	11.11	-2.52	1.13806e-165	Down
FBgn0036202	CG6024	1.72	0.62	0.9	-1.47	1.44	0.6	0.75	-1.26	0.000374322	Down
FBgn0037659	Kdm2	17.38	6.33	13.03	-1.46	13.03	5.61	10.15	-1.22	2.09402e-48	Down
FBgn0038627	CG7694	49.52	17.27	34.58	-1.52	62.67	19.69	34.31	-1.67	7.0677e-36	Down
FBgn0051163	SKIP	3.26	1.21	2.56	-1.43	2.86	1.13	2.01	-1.34	1.79162e-13	Down
FBgn0052537	CG32537	7.72	3.08	6.74	-1.33	5.15	2.13	5.75	-1.27	4.11808e-10	Down
FBgn0053554	Nipped-A	33.89	11.13	20.11	-1.61	26.12	10.2	20.01	-1.36	1.80919e-244	Down
FBgn0083945	CG34109	9.6	1.06	8.6	-3.18	10.41	0.48	10.05	-4.44	2.30554e-38	Down
FBgn0259935	CG42458	1.48	0.44	1.44	-1.75	1.26	0.54	1.12	-1.22	0.000145609	Down
FBgn0260660	Mp	8.66	1.48	9.04	-2.55	13.28	1.98	9.42	-2.75	3.23524e-18	Down
FBgn0263490	mld	12.39	3.46	8.68	-1.84	7.79	2.25	7.84	-1.79	2.08712e-66	Down
FBgn0263974	qin	17.83	2.05	9.21	-3.12	13.11	1.74	9.7	-2.91	1.15044e-175	Down
FBgn0264089	sli	6.23	2.54	4.26	-1.29	4.67	2.06	2.78	-1.18	3.40446e-31	Down
