# Supplementary material for: dRTEL1 is essential for the maintenance of Drosophila male germline stem cells
Source: PLoS Genet. 2021 Oct 13;17(10):e1009834. doi: 10.1371/journal.pgen.1009834 (PMC8513875; doi:10.1371/journal.pgen.1009834)
Supplement: S5 Table — (XLSX) [file pgen.1009834.s014.xlsx]

## Sheet: Sheet1
S5 Table: Small scale RNAi screening results of candidate genes
		male testis				female ovary
Gene	stocks	31 degree	Room Temperature		Stat92E expression	31 degree
mst	BL29601	GSC loss	slightly GSC loss		Reduced	normal
Nipped-A	BL34849	no germ cell	GSC loss		Reduced	more spectrosome-containing cells
CG3527	BL64503	no germ cell	GSC loss		normal
	v24762	GSC loss	slightly GSC loss		normal	normal
ckn	v24526	GSC loss	slightly GSC loss		Reduced	normal
mld	v101867	GSC loss	slightly GSC loss			normal
CG34109	v7657	GSC loss	slightly GSC loss		normal	normal
tun	v105713	GSC loss	slightly GSC loss		Reduced	normal
CG7504	BL34683	GSC loss	slightly GSC loss		Reduced	normal
CG12926	v32121	slightly GSC loss	slightly GSC loss			normal
qin	BL41662	more hub cells
	v106368	normal
Mp	BL28299	more hub cells
	BL52981	normal
CG10880	v109476	normal
	v8591	normal
CG3184	v108988	normal
	BL62466	normal
CG32537	v44077	normal
CG42458	v106608	normal
	BL42506	normal
CG6024	v102704	normal
	BL28625	normal
CG7694	v25520	normal
	v108995	normal
Kdm2	v31402	normal
	v109295	normal
Nos	v108433	normal
	BL28792	normal
Ror	BL62868	normal
	v932	normal
SKIP	v109892	normal
sli	v108853	normal
	v20210	normal
